# Supplementary material for: (S)-2-[(2,4-Dichloro­phen­yl)(hy­droxy)meth­yl]-5,5-dimethyl-1,3,2-dioxa­phosphinane 2-oxide
Source: Acta Crystallogr Sect E Struct Rep Online. 2011 Mar 19;67(Pt 4):o920. doi: 10.1107/S1600536811009585 (PMC3100063; doi:10.1107/S1600536811009585)
Supplement: Supplementary file 2 [file e-67-0o920-Isup2.hkl]

# 
# h,k,l, Fc-squared, Fo-squared, sigma(Fo-squared) and status flag 
# 
data_I
_shelx_title ' 101224am in P2(1)' 
_shelx_refln_list_code          4 
_shelx_F_calc_maximum       85.36 
_exptl_crystal_F_000       336.00 
_reflns_d_resolution_high  0.8255 
 
loop_ 
 _symmetry_equiv_pos_as_xyz 
 'x, y, z' 
 '-x, y+1/2, -z' 
 
_cell_length_a     7.0263 
_cell_length_b     9.9443 
_cell_length_c    10.6462 
_cell_angle_alpha  90.000 
_cell_angle_beta   93.975 
_cell_angle_gamma  90.000 
 
_shelx_F_squared_multiplier     1.000 
 
loop_ 
 _refln_index_h 
 _refln_index_k 
 _refln_index_l 
 _refln_F_squared_calc 
 _refln_F_squared_meas 
 _refln_F_squared_sigma 
 _refln_observed_status 
   0 -10   0      128.73      145.28      9.57 o 
   1 -10   0       70.93       63.92      6.24 o 
   2 -10   0      141.30      145.92      9.85 o 
   3 -10   0       54.03       57.53      6.17 o 
   4 -10   0       50.00       41.01      6.54 o 
   1  -9   0      119.12      130.15      6.10 o 
   2  -9   0       12.31       10.67      3.00 o 
   3  -9   0        0.35        1.08      1.39 o 
   4  -9   0      112.49      111.71      8.98 o 
   5  -9   0       51.38       46.60      5.81 o 
   0  -8   0      144.09      149.83      8.71 o 
   1  -8   0      331.45      339.00     15.04 o 
   2  -8   0      509.51      429.40     15.41 o 
   3  -8   0      367.70      314.93     13.83 o 
   4  -8   0       58.48       48.48      5.60 o 
   5  -8   0       31.29       28.20      5.35 o 
   6  -8   0       50.01       52.43      7.54 o 
   1  -7   0       84.10       78.45      4.16 o 
   2  -7   0      165.26      155.12      8.64 o 
   3  -7   0       39.83       26.07      4.44 o 
   4  -7   0      129.90      125.56      8.84 o 
   5  -7   0        6.37        5.98      2.49 o 
   6  -7   0        9.66       11.25      3.36 o 
   0  -6   0      459.63      462.43     13.00 o 
   1  -6   0      207.02      196.50     11.60 o 
   2  -6   0       40.88       35.62      3.94 o 
   3  -6   0      137.13      132.08      8.07 o 
   4  -6   0      279.50      242.45     11.82 o 
   5  -6   0       32.23       29.59      5.19 o 
   6  -6   0       54.34       48.32      6.97 o 
   7  -6   0       34.28       34.14      6.51 o 
   1  -5   0       59.90       57.34      3.56 o 
   2  -5   0      539.55      522.73     13.85 o 
   3  -5   0      238.22      227.05      9.98 o 
   4  -5   0       50.10       47.46      5.03 o 
   5  -5   0       25.44       18.27      4.11 o 
   6  -5   0       11.87        6.56      2.53 o 
   7  -5   0       19.47       29.02      5.62 o 
   0  -4   0      150.16      164.00      6.21 o 
   1  -4   0      252.10      224.92     18.32 o 
   2  -4   0     1068.18     1112.70     18.75 o 
   3  -4   0      371.47      402.81     12.63 o 
   4  -4   0      154.04      142.99      8.42 o 
   5  -4   0       47.62       50.58      5.41 o 
   6  -4   0      179.37      174.28     11.16 o 
   7  -4   0       43.22       37.48      6.46 o 
   8  -4   0       19.78       15.35      3.95 o 
   1  -3   0     1123.67     1084.64     14.93 o 
   2  -3   0      403.23      458.09     11.09 o 
   3  -3   0      939.45     1046.47     19.39 o 
   4  -3   0      508.09      514.80     15.43 o 
   5  -3   0       49.36       51.82      5.47 o 
   6  -3   0       16.39       14.34      3.69 o 
   7  -3   0       29.87       21.48      4.74 o 
   8  -3   0       44.16       43.18      7.33 o 
   0  -2   0     6332.16     5530.07     39.91 o 
   1  -2   0     1147.60     1187.04     13.72 o 
   2  -2   0     1897.20     2073.90     22.21 o 
   3  -2   0     2388.43     2797.70     30.59 o 
   4  -2   0      322.69      346.41     12.33 o 
   5  -2   0      869.58      754.46     20.52 o 
   6  -2   0       32.73       37.99      5.96 o 
   7  -2   0       37.89       35.12      6.23 o 
   8  -2   0       31.39       42.62      7.41 o 
   1  -1   0     1245.58     1376.47     13.19 o 
   2  -1   0     2988.79     3605.97     28.19 o 
   3  -1   0      306.51      336.32     10.24 o 
   4  -1   0      552.39      581.42     15.71 o 
   5  -1   0      157.68      162.09      9.52 o 
   6  -1   0      190.82      182.24     11.06 o 
   7  -1   0      145.28      147.11     10.71 o 
   8  -1   0        7.58        8.29      3.17 o 
   1   0   0     4398.59     5262.94     38.43 o 
   2   0   0      110.90      128.82      3.60 o 
   3   0   0       32.32       28.53      2.95 o 
   4   0   0       11.77       11.85      2.75 o 
   5   0   0     1641.32     1871.52     31.95 o 
   6   0   0        0.16        0.38      1.41 o 
   7   0   0       78.52       82.20      7.98 o 
   8   0   0        8.74       10.20      3.18 o 
   1   1   0     1271.50     1381.90     99.56 o 
   2   1   0     2961.69     3572.08    230.68 o 
   3   1   0      297.10      326.21     29.38 o 
   4   1   0      554.16      605.34     19.98 o 
   5   1   0      157.30      175.61      9.80 o 
   6   1   0      187.10      194.66     11.41 o 
   7   1   0      145.06      165.44     11.53 o 
   8   1   0        8.04       11.81      3.56 o 
   1   2   0     1133.90     1160.79     71.85 o 
   2   2   0     1877.02     2090.76    142.21 o 
   3   2   0     2374.69     2849.29    216.75 o 
   4   2   0      309.75      341.83     25.69 o 
   5   2   0      867.07      947.81     22.86 o 
   6   2   0       33.23       40.83      6.20 o 
   7   2   0       37.87       37.58      6.57 o 
   8   2   0       31.29       37.49      7.27 o 
   1   3   0     1145.25     1110.89     61.14 o 
   2   3   0      396.74      456.63     18.88 o 
   3   3   0      918.78     1077.29     77.80 o 
   4   3   0      514.54      560.91     33.79 o 
   5   3   0       48.19       54.67      4.17 o 
   6   3   0       17.04       16.88      2.96 o 
   7   3   0       28.32       36.51      6.66 o 
   8   3   0       41.44       56.36      6.82 o 
   1   4   0      259.16      208.30      7.38 o 
   2   4   0     1063.89     1152.07     20.26 o 
   3   4   0      369.47      442.53     31.00 o 
   4   4   0      151.34      162.69     24.23 o 
   5   4   0       48.94       56.65      4.13 o 
   6   4   0      177.04      189.40     11.55 o 
   7   4   0       43.19       48.71      5.34 o 
   8   4   0       19.48       25.37      5.38 o 
   1   5   0       61.28       55.32      4.19 o 
   2   5   0      525.51      549.95     16.25 o 
   3   5   0      235.37      259.39     20.55 o 
   4   5   0       50.44       46.96      4.77 o 
   5   5   0       28.41       28.79      3.66 o 
   6   5   0       13.48       10.96      2.34 o 
   7   5   0       19.38       21.37      3.84 o 
   1   6   0      204.50      172.25      8.13 o 
   2   6   0       40.64       46.21      8.21 o 
   3   6   0      140.21      146.93     10.84 o 
   4   6   0      285.59      284.09     19.11 o 
   5   6   0       30.82       32.24      3.87 o 
   6   6   0       53.88       58.03      5.50 o 
   7   6   0       34.16       44.22      8.19 o 
   1   7   0       83.70       77.45      5.84 o 
   2   7   0      165.92      170.06      6.48 o 
   3   7   0       43.39       40.45      3.41 o 
   4   7   0      127.72      154.05     16.03 o 
   5   7   0        6.49        4.09      1.74 o 
   6   7   0        9.62       13.71      2.67 o 
   1   8   0      336.21      337.65     13.29 o 
   2   8   0      508.88      528.84     27.88 o 
   3   8   0      369.78      387.52     33.94 o 
   4   8   0       58.90       62.81      6.53 o 
   5   8   0       29.79       36.60      4.44 o 
   6   8   0       49.84       59.34      6.50 o 
   1   9   0      117.58      112.18      8.14 o 
   2   9   0       12.64       14.89      4.48 o 
   3   9   0        0.24        0.00      0.93 o 
   4   9   0      112.22      141.33     10.17 o 
   5   9   0       52.01       57.94      4.84 o 
   1  10   0       70.72       60.18      6.17 o 
   2  10   0      141.67      154.68     16.51 o 
   3  10   0       54.86       64.10      9.25 o 
   4  10   0       50.36       66.69      5.16 o 
   2  11   0       36.19       42.42      6.60 o 
   3  11   0        8.33        3.52      2.34 o 
  -1 -11   1       20.27       29.93      5.40 o 
   0 -11   1       30.12       39.05      6.11 o 
   1 -11   1       12.49       12.25      3.29 o 
   2 -11   1        1.10        0.00      1.42 o 
   3 -11   1        4.87        4.69      2.23 o 
  -1 -10   1      201.94      215.74     12.34 o 
   0 -10   1      151.64      166.73     10.70 o 
   1 -10   1       76.30       80.79      7.41 o 
   2 -10   1       66.06       73.32      7.24 o 
   3 -10   1        6.69       10.29      3.19 o 
   4 -10   1       49.98       46.46      7.11 o 
  -5  -9   1       29.28       30.02      5.54 o 
  -4  -9   1       11.45       10.32      2.92 o 
  -3  -9   1      103.29       88.06      7.20 o 
  -2  -9   1       35.68       39.00      4.53 o 
  -1  -9   1       37.89       41.82      3.47 o 
   0  -9   1       12.60        8.95      1.82 o 
   1  -9   1       56.97       61.27      6.13 o 
   2  -9   1       34.58       32.38      5.39 o 
   3  -9   1       29.92       35.33      5.65 o 
   4  -9   1       27.16       28.30      5.24 o 
   5  -9   1       23.95       27.30      5.76 o 
  -6  -8   1       36.80       46.63      6.98 o 
  -5  -8   1       25.93       17.94      4.21 o 
  -4  -8   1      166.20      157.85     10.04 o 
  -3  -8   1      342.53      288.63     12.77 o 
  -2  -8   1      288.29      263.42     11.57 o 
  -1  -8   1       95.38       90.49      9.43 o 
   0  -8   1       21.99       20.98      2.70 o 
   1  -8   1       55.64       59.38      5.67 o 
   2  -8   1      117.99      112.21      8.07 o 
   3  -8   1      129.49      107.11      8.33 o 
   4  -8   1       85.20       76.73      7.41 o 
   5  -8   1       28.72       27.92      5.60 o 
   6  -8   1        1.51        2.19      1.94 o 
  -6  -7   1       57.35       67.76      7.23 o 
  -5  -7   1       48.49       42.82      5.22 o 
  -4  -7   1        4.30        3.09      1.63 o 
  -3  -7   1       20.38       16.76      3.55 o 
  -2  -7   1       37.41       32.52      3.78 o 
  -1  -7   1      193.56      184.99      7.77 o 
   0  -7   1       24.35       29.35      3.58 o 
   1  -7   1      100.52       91.76      6.69 o 
   2  -7   1       63.34       56.25      5.44 o 
   3  -7   1      116.15      114.12      8.21 o 
   4  -7   1      139.04      123.47      9.00 o 
   5  -7   1        8.78       16.48      4.41 o 
   6  -7   1       17.11       16.39      4.46 o 
  -7  -6   1       47.18       51.08      7.53 o 
  -6  -6   1       13.06       17.73      4.20 o 
  -5  -6   1       30.76       25.02      4.69 o 
  -4  -6   1      192.57      148.63      8.98 o 
  -3  -6   1       42.83       43.00      4.37 o 
  -2  -6   1      441.61      427.14     12.82 o 
  -1  -6   1       45.88       43.22      2.85 o 
   0  -6   1       59.82       54.24      3.22 o 
   1  -6   1      109.97       96.43      6.40 o 
   2  -6   1      369.59      335.45     12.49 o 
   3  -6   1      256.98      229.75     11.06 o 
   4  -6   1        8.89        9.07      2.70 o 
   5  -6   1       24.36       21.51      4.66 o 
   6  -6   1       42.79       37.45      6.32 o 
   7  -6   1        0.94        4.84      1.90 o 
  -7  -5   1       10.96       14.96      4.15 o 
  -6  -5   1       75.89       63.89      6.75 o 
  -5  -5   1       69.77       73.73      6.57 o 
  -4  -5   1      133.17      133.72      8.19 o 
  -3  -5   1       37.68       42.66      4.17 o 
  -2  -5   1       16.17       14.93      2.61 o 
  -1  -5   1      611.42      592.24     20.44 o 
   0  -5   1      268.44      239.39      5.94 o 
   1  -5   1      238.56      234.13      9.17 o 
   2  -5   1      218.13      217.21      9.41 o 
   3  -5   1      184.13      189.97      9.53 o 
   4  -5   1      170.42      170.38      9.78 o 
   5  -5   1       25.22       22.43      4.55 o 
   6  -5   1       19.24       14.57      3.91 o 
   7  -5   1       86.86       77.70      8.26 o 
  -8  -4   1       20.67       26.64      5.85 o 
  -7  -4   1       65.14       61.88      6.93 o 
  -6  -4   1        3.90        4.23      1.88 o 
  -5  -4   1       32.97       28.53      4.67 o 
  -4  -4   1      180.17      181.85      9.20 o 
  -3  -4   1     2066.02     2222.25     28.67 o 
  -2  -4   1      914.92      907.88     16.00 o 
  -1  -4   1       74.91       70.43      2.97 o 
   0  -4   1      511.03      523.59     17.96 o 
   1  -4   1      152.88      138.28      6.40 o 
   2  -4   1      974.40      948.85     18.24 o 
   3  -4   1      928.82      922.31     19.87 o 
   4  -4   1      142.39      145.44      8.71 o 
   5  -4   1       57.68       47.90      5.49 o 
   6  -4   1       51.96       45.60      6.68 o 
   7  -4   1       28.79       28.44      5.91 o 
  -8  -3   1       14.89       11.85      3.69 o 
  -7  -3   1      109.19       97.42      8.79 o 
  -6  -3   1       72.22       74.11      7.07 o 
  -5  -3   1       86.67       83.97      6.72 o 
  -4  -3   1      378.45      436.18     13.88 o 
  -3  -3   1      393.41      457.98     12.38 o 
  -2  -3   1      983.26     1024.23     15.75 o 
  -1  -3   1      375.77      350.33      5.86 o 
   0  -3   1       44.93       46.54      2.47 o 
   1  -3   1     1429.64     1409.98     18.49 o 
   2  -3   1      462.69      492.28     12.19 o 
   3  -3   1      418.98      461.05     13.34 o 
   4  -3   1       13.93       17.90      3.59 o 
   5  -3   1      563.36      527.36     17.79 o 
   6  -3   1       81.24       78.56      7.43 o 
   7  -3   1        5.49        6.29      2.56 o 
   8  -3   1       48.47       43.58      7.52 o 
  -8  -2   1      108.20      121.06     10.51 o 
  -7  -2   1      148.00      148.44     10.76 o 
  -6  -2   1      407.48      394.18     16.22 o 
  -5  -2   1      325.07      341.03     13.67 o 
  -4  -2   1       45.43       49.21      4.59 o 
  -3  -2   1     1302.11     1638.79     22.71 o 
  -2  -2   1      549.04      638.38     11.64 o 
  -1  -2   1     7285.82     7307.42     36.15 o 
   0  -2   1     4811.18     4463.77     83.96 o 
   1  -2   1      103.45      103.42      4.89 o 
   2  -2   1     1156.40     1246.80     18.07 o 
   3  -2   1      203.27      193.62      8.13 o 
   4  -2   1       56.82       57.72      2.46 o 
   5  -2   1      203.38      178.71     10.10 o 
   6  -2   1       75.89       66.41      6.69 o 
   7  -2   1       72.46       75.15      7.73 o 
   8  -2   1       22.68       33.62      6.94 o 
  -8  -1   1        5.07       14.04      4.14 o 
  -7  -1   1      115.94      106.02      9.04 o 
  -6  -1   1       62.78       61.66      6.42 o 
  -5  -1   1      616.26      683.49     19.17 o 
  -4  -1   1       19.93       21.38      3.55 o 
  -3  -1   1      222.96      244.99      8.59 o 
  -2  -1   1      251.18      291.36      7.57 o 
  -1  -1   1     2419.01     2657.94    307.56 o 
   0  -1   1      396.14      423.37     25.97 o 
   1  -1   1      199.53      213.29      5.50 o 
   2  -1   1        7.56        9.41      0.87 o 
   3  -1   1      130.65      113.54      8.08 o 
   4  -1   1      334.63      305.11     34.83 o 
   5  -1   1       68.38       61.30      5.89 o 
   6  -1   1      664.39      647.42     21.17 o 
   7  -1   1       12.70        8.97      3.39 o 
   8  -1   1       18.04       17.61      4.37 o 
  -8   0   1       96.74       82.69      8.66 o 
  -7   0   1        3.53        5.26      2.42 o 
  -6   0   1      733.18      773.79     22.75 o 
  -5   0   1     1994.43     2273.45     35.08 o 
  -4   0   1      583.84      676.15     16.37 o 
  -3   0   1      794.51      961.81     29.40 o 
  -2   0   1      394.82      467.74     30.88 o 
  -1   0   1     2867.62     3217.42    170.51 o 
   0   0   1     2019.71     1933.89     14.69 o 
   1   0   1      223.17      230.38     19.57 o 
   2   0   1     5910.94     6329.63    592.35 o 
   3   0   1      194.43      191.11     15.23 o 
   4   0   1      332.74      334.95     28.24 o 
   5   0   1      184.83      202.60     10.57 o 
   6   0   1       28.76       29.62      5.31 o 
   7   0   1       95.04       99.94      8.85 o 
   8   0   1       15.49       10.05      3.38 o 
  -8   1   1        4.78        7.55      2.69 o 
  -7   1   1      112.36       96.87      8.71 o 
  -6   1   1       65.28       73.99      7.05 o 
  -5   1   1      620.20      678.34     13.65 o 
  -4   1   1       19.30       19.34      2.45 o 
  -3   1   1      230.99      230.88     13.24 o 
  -2   1   1      250.91      246.75     11.73 o 
  -1   1   1     2358.89     2394.77     93.74 o 
   0   1   1      404.13      427.73      6.35 o 
   1   1   1      201.15      232.77     16.09 o 
   2   1   1        9.64       13.89      1.29 o 
   3   1   1      131.45      126.05      4.46 o 
   4   1   1      322.48      363.74     12.45 o 
   5   1   1       65.83       64.13      5.92 o 
   6   1   1      672.20      690.96     21.75 o 
   7   1   1       11.97       14.46      3.97 o 
   8   1   1       17.38       21.43      4.90 o 
  -8   2   1      110.35      129.48     10.97 o 
  -7   2   1      147.21      137.83     10.66 o 
  -6   2   1      409.53      427.38     12.18 o 
  -5   2   1      327.49      342.92     16.99 o 
  -4   2   1       52.11       58.12      4.69 o 
  -3   2   1     1297.61     1541.12    139.30 o 
  -2   2   1      527.89      570.04     19.97 o 
  -1   2   1     7271.06     6793.87    264.03 o 
   0   2   1     4762.69     4397.11     58.80 o 
   1   2   1      103.61      107.80      6.56 o 
   2   2   1     1176.79     1433.24     93.15 o 
   3   2   1      200.25      224.95     10.89 o 
   4   2   1       59.54       67.17      6.17 o 
   5   2   1      205.69      205.66     10.68 o 
   6   2   1       79.95       86.01      7.59 o 
   7   2   1       71.68       84.32      8.14 o 
   8   2   1       22.72       26.57      5.43 o 
  -8   3   1       14.62       26.72      5.86 o 
  -7   3   1      107.14      100.08      6.42 o 
  -6   3   1       71.89       74.68      5.11 o 
  -5   3   1       87.69      104.01      5.55 o 
  -4   3   1      366.45      437.33     27.95 o 
  -3   3   1      396.87      423.74     17.21 o 
  -2   3   1      971.41     1008.21     37.93 o 
  -1   3   1      374.31      343.06     11.69 o 
   1   3   1     1410.23     1513.05     88.07 o 
   2   3   1      459.94      547.63     40.08 o 
   3   3   1      407.86      491.76     36.66 o 
   4   3   1       12.29       20.77      3.01 o 
   5   3   1      565.00      632.56     28.23 o 
   6   3   1       86.91      102.42      8.43 o 
   7   3   1        5.08        4.88      2.23 o 
   8   3   1       48.01       53.12      8.22 o 
  -8   4   1       21.47       21.44      5.22 o 
  -7   4   1       62.98       60.22      5.04 o 
  -6   4   1        3.90        7.21      1.78 o 
  -5   4   1       36.00       31.94      5.28 o 
  -4   4   1      173.82      180.50     11.87 o 
  -3   4   1     2067.35     2310.70    156.44 o 
  -2   4   1      886.15      928.46     25.97 o 
  -1   4   1       71.40       61.56      2.09 o 
   1   4   1      162.35      168.77      6.89 o 
   2   4   1      990.05     1105.68     83.43 o 
   3   4   1      916.96     1042.03     60.49 o 
   4   4   1      140.42      174.33     14.67 o 
   5   4   1       59.92       63.01      7.59 o 
   6   4   1       54.42       67.74      4.91 o 
   7   4   1       28.79       29.44      5.96 o 
  -7   5   1       10.75       12.05      2.60 o 
  -6   5   1       79.25       79.89      8.90 o 
  -5   5   1       67.24       71.31      4.82 o 
  -4   5   1      129.61      140.76     14.46 o 
  -3   5   1       34.89       35.02      2.91 o 
  -2   5   1       15.23       15.44      1.24 o 
  -1   5   1      615.75      592.58     16.38 o 
   1   5   1      240.44      259.32     15.87 o 
   2   5   1      219.69      220.31     21.59 o 
   3   5   1      184.31      218.45     20.84 o 
   4   5   1      167.94      181.62      9.63 o 
   5   5   1       28.55       33.86      3.89 o 
   6   5   1       18.31       24.75      3.62 o 
   7   5   1       86.16       97.58      6.42 o 
  -7   6   1       46.49       51.79      5.11 o 
  -6   6   1       12.70       15.78      2.98 o 
  -5   6   1       30.69       26.13      4.37 o 
  -4   6   1      193.54      200.34     12.92 o 
  -3   6   1       39.73       38.94      3.19 o 
  -2   6   1      448.91      447.79      9.21 o 
  -1   6   1       48.49       47.99      2.74 o 
   1   6   1      117.23      101.98      5.97 o 
   2   6   1      366.77      363.96     23.71 o 
   3   6   1      260.37      268.76     15.11 o 
   4   6   1        9.26       11.78      2.19 o 
   5   6   1       24.24       33.81      3.93 o 
   6   6   1       41.61       47.64      5.07 o 
   7   6   1        0.81        0.80      1.26 o 
  -6   7   1       57.90       67.04      5.32 o 
  -5   7   1       48.59       50.50      4.64 o 
  -4   7   1        4.90        5.72      1.68 o 
  -3   7   1       19.96       18.84      2.78 o 
  -2   7   1       39.67       40.37      2.42 o 
  -1   7   1      195.49      192.70      7.96 o 
   1   7   1      100.66      102.22      6.48 o 
   2   7   1       65.05       69.16      4.92 o 
   3   7   1      119.05      124.99      8.27 o 
   4   7   1      140.97      155.49     10.65 o 
   5   7   1        8.90       13.03      2.46 o 
   6   7   1       17.75       21.73      3.49 o 
  -6   8   1       35.77       51.03      9.99 o 
  -5   8   1       25.39       31.96      4.32 o 
  -4   8   1      170.26      175.77     25.42 o 
  -3   8   1      344.23      349.45     15.22 o 
  -2   8   1      294.68      288.99     17.21 o 
  -1   8   1       92.87       86.09      5.86 o 
   0   8   1       20.04       19.12      3.49 o 
   1   8   1       55.14       52.08      4.97 o 
   2   8   1      121.94      136.03      5.91 o 
   3   8   1      136.78      134.05     11.72 o 
   4   8   1       84.34       94.80      6.17 o 
   5   8   1       29.48       35.63      4.33 o 
   6   8   1        1.59        2.27      2.34 o 
  -5   9   1       28.06       32.23      4.34 o 
  -4   9   1       12.02       15.46      2.92 o 
  -3   9   1      104.38      108.56      7.94 o 
  -2   9   1       35.89       39.59      4.14 o 
  -1   9   1       37.05       40.92      3.70 o 
   0   9   1       12.52       11.91      2.22 o 
   1   9   1       56.67       59.43      4.01 o 
   2   9   1       34.84       35.49      3.69 o 
   3   9   1       29.99       36.50      4.01 o 
   4   9   1       27.12       32.83      4.08 o 
   5   9   1       23.83       30.72      5.05 o 
  -4  10   1       18.52       21.33      3.50 o 
  -3  10   1      145.40      154.96     12.80 o 
  -2  10   1      112.06      111.98     12.60 o 
  -1  10   1      201.11      193.28     22.23 o 
   0  10   1      152.03      168.34     10.85 o 
   3  10   1        6.60        9.97      3.19 o 
   4  10   1       50.12       44.32      6.81 o 
  -3  11   1        0.98        2.36      1.41 o 
  -2  11   1        1.27        1.99      1.32 o 
  -1  11   1       20.40       30.36      5.78 o 
   0  11   1       29.45       28.96      3.95 o 
   1  11   1       12.69       13.67      3.68 o 
   0  12   1       96.48      109.92      9.57 o 
  -1 -11   2       11.59       11.22      3.30 o 
   0 -11   2        6.98       10.57      3.05 o 
   1 -11   2       64.03       73.46      7.60 o 
   2 -11   2        7.78        7.00      2.59 o 
   3 -11   2       12.82       10.57      3.65 o 
  -1 -10   2      136.63      139.45     10.17 o 
   0 -10   2       21.91       21.65      4.73 o 
   1 -10   2       44.14       46.67      6.68 o 
   2 -10   2        8.26       10.91      3.62 o 
   3 -10   2       12.16       13.58      3.80 o 
   4 -10   2       15.03       14.13      3.62 o 
  -1  -9   2       10.90       15.34      3.77 o 
   0  -9   2        3.60        3.59      1.70 o 
   1  -9   2       83.16       82.70      7.36 o 
   2  -9   2       11.40       16.21      3.96 o 
   3  -9   2       72.77       75.74      7.54 o 
   4  -9   2       39.05       31.16      5.84 o 
   5  -9   2       39.25       48.26      7.49 o 
  -2  -8   2      178.02      174.66      8.89 o 
  -1  -8   2      143.41      152.48      6.13 o 
   0  -8   2      177.00      174.54     20.49 o 
   1  -8   2       75.45       60.08      6.02 o 
   2  -8   2       66.13       49.80      5.57 o 
   3  -8   2       35.51       31.76      5.40 o 
   4  -8   2       36.31       34.80      5.88 o 
   5  -8   2       24.44       21.50      5.14 o 
   6  -8   2        3.44        3.27      2.32 o 
  -6  -7   2        9.53        6.03      2.60 o 
  -5  -7   2       13.50       10.85      2.95 o 
  -4  -7   2       90.56       95.06      7.20 o 
  -3  -7   2      136.60      122.39      7.59 o 
  -2  -7   2       52.98       47.80      4.39 o 
  -1  -7   2       10.50       12.15      1.89 o 
   0  -7   2       91.86       93.11      6.12 o 
   1  -7   2      200.87      184.54      9.96 o 
   2  -7   2      295.40      286.77     12.77 o 
   3  -7   2       70.19       68.89      6.53 o 
   4  -7   2      112.75      102.60      8.49 o 
   5  -7   2       18.00       21.25      4.79 o 
   6  -7   2       20.67       22.28      4.99 o 
  -7  -6   2       52.16       52.58      6.45 o 
  -6  -6   2       25.16       23.30      4.81 o 
  -5  -6   2       96.47       95.22      7.60 o 
  -4  -6   2       47.95       47.37      4.87 o 
  -3  -6   2      383.91      349.56     12.10 o 
  -2  -6   2      423.48      394.50     11.66 o 
  -1  -6   2      184.17      192.22      5.87 o 
   0  -6   2       57.24       50.80      4.34 o 
   1  -6   2       18.39       14.92      3.18 o 
   2  -6   2      952.79      969.33     22.26 o 
   3  -6   2      369.12      309.60     13.31 o 
   4  -6   2      115.87      110.86      8.48 o 
   5  -6   2       55.66       53.18      6.12 o 
   6  -6   2       18.97       14.61      3.94 o 
   7  -6   2       62.34       55.60      8.41 o 
  -7  -5   2       31.08       30.51      5.94 o 
  -6  -5   2       71.01       60.14      6.31 o 
  -5  -5   2       25.03       22.79      4.29 o 
  -4  -5   2       96.69       86.70      6.42 o 
  -3  -5   2      288.21      280.53     10.23 o 
  -2  -5   2      244.88      253.65      8.58 o 
  -1  -5   2       78.83       73.42      3.26 o 
   0  -5   2      246.10      258.20      6.03 o 
   1  -5   2      565.46      549.70     14.82 o 
   2  -5   2      816.80      775.23     18.61 o 
   3  -5   2      188.04      179.91      9.61 o 
   4  -5   2      543.29      510.10     17.55 o 
   5  -5   2       80.00       79.78      7.46 o 
   6  -5   2       11.38        8.95      3.16 o 
   7  -5   2       88.93       80.50      8.41 o 
  -7  -4   2      113.75       96.60      8.77 o 
  -6  -4   2       17.16       17.71      4.18 o 
  -4  -4   2       17.12       15.49      3.07 o 
  -3  -4   2      284.65      275.64      9.64 o 
  -2  -4   2      843.69      787.96     14.03 o 
  -1  -4   2     1050.37     1034.90     23.77 o 
   0  -4   2      744.10      753.60     20.82 o 
   1  -4   2      263.43      277.33     14.08 o 
   2  -4   2      264.78      242.62     12.25 o 
   3  -4   2       78.83       78.71      6.04 o 
   4  -4   2      159.64      130.80      8.54 o 
   5  -4   2      599.03      550.95     19.11 o 
   6  -4   2       28.26       20.95      4.75 o 
   7  -4   2       76.81       76.59      8.16 o 
  -8  -3   2       67.35       72.27      7.82 o 
  -7  -3   2       19.04       21.56      4.65 o 
  -6  -3   2       34.44       28.90      5.09 o 
  -5  -3   2       68.18       61.57      5.72 o 
  -4  -3   2      195.50      176.67      8.65 o 
  -3  -3   2       99.30      114.74      5.92 o 
  -2  -3   2     1023.05     1200.15     16.15 o 
  -1  -3   2      788.05      798.07      7.33 o 
   0  -3   2     2040.95     2048.37     53.45 o 
   1  -3   2      134.61      120.40      5.83 o 
   2  -3   2      219.76      225.67     10.07 o 
   3  -3   2     1519.30     1651.91     50.65 o 
   4  -3   2       11.07       12.71      3.09 o 
   5  -3   2      398.09      378.50     15.40 o 
   6  -3   2      221.49      187.14     11.81 o 
   7  -3   2      175.51      162.13     11.75 o 
   8  -3   2       43.06       53.83      8.51 o 
  -8  -2   2       43.84       43.12      7.37 o 
  -7  -2   2       52.04       52.86      6.23 o 
  -6  -2   2      306.36      314.46     14.37 o 
  -5  -2   2      281.81      277.45     12.11 o 
  -4  -2   2      841.67      994.54     20.26 o 
  -3  -2   2      756.97      888.72     16.33 o 
  -2  -2   2      236.05      237.36     18.26 o 
  -1  -2   2      193.00      196.06      9.00 o 
   0  -2   2     5267.28     5260.97    356.63 o 
   1  -2   2     1321.66     1357.06     84.06 o 
   2  -2   2      894.39      899.75      8.87 o 
   3  -2   2       70.23       88.51      3.18 o 
   4  -2   2      172.67      169.94      6.52 o 
   5  -2   2      478.96      479.58     16.88 o 
   6  -2   2       91.83       79.44      7.42 o 
   7  -2   2        9.11       12.61      3.69 o 
   8  -2   2        7.53        5.48      2.21 o 
  -8  -1   2       53.67       47.99      7.76 o 
  -7  -1   2       87.73       79.83      7.73 o 
  -6  -1   2      484.83      521.83     18.50 o 
  -5  -1   2      330.63      326.77     13.19 o 
  -4  -1   2      228.36      235.39      9.82 o 
  -3  -1   2      747.14      778.45    111.00 o 
  -2  -1   2      653.03      771.02     49.64 o 
  -1  -1   2      567.78      722.19     38.33 o 
   0  -1   2     1600.54     1611.82    121.50 o 
   1  -1   2      805.92      828.22      7.91 o 
   2  -1   2      320.57      338.62      5.62 o 
   3  -1   2      740.40      766.47     45.36 o 
   4  -1   2      176.04      163.89      5.62 o 
   5  -1   2      512.70      515.92     17.24 o 
   6  -1   2      122.07      108.56      8.65 o 
   7  -1   2        2.21        2.23      1.23 o 
   8  -1   2      165.99      149.01     11.90 o 
  -8   0   2       79.80       74.09      8.09 o 
  -7   0   2       12.02       14.50      3.83 o 
  -6   0   2      809.92      830.48     23.55 o 
  -5   0   2        5.10        5.74      1.56 o 
  -4   0   2      277.03      326.60      8.20 o 
  -3   0   2      407.05      422.16     30.01 o 
  -2   0   2       85.95       77.58      5.22 o 
  -1   0   2     6237.88     6224.41    246.94 o 
   0   0   2      133.84      114.31      4.54 o 
   1   0   2     2418.61     2672.01    112.12 o 
   2   0   2      233.64      256.23     18.41 o 
   3   0   2     1594.55     1824.02    172.68 o 
   4   0   2       91.55       77.23     13.74 o 
   5   0   2       24.95       26.83      3.07 o 
   6   0   2      159.20      176.43     11.01 o 
   7   0   2        6.48       10.97      3.53 o 
   8   0   2        0.47        0.55      1.60 o 
  -8   1   2       53.17       54.91      6.77 o 
  -7   1   2       84.45       85.21      8.16 o 
  -6   1   2      480.97      497.51     12.95 o 
  -5   1   2      329.73      320.73     18.24 o 
  -4   1   2      227.17      231.43      9.20 o 
  -3   1   2      747.62      770.46     40.49 o 
  -2   1   2      652.21      699.51     30.33 o 
  -1   1   2      563.35      607.26     19.19 o 
   0   1   2     1636.33     1691.77     16.26 o 
   1   1   2      815.44      934.13    112.16 o 
   2   1   2      326.27      353.80     30.55 o 
   3   1   2      712.42      736.38     49.47 o 
   4   1   2      183.73      175.16     11.49 o 
   5   1   2      512.12      479.51     16.92 o 
   6   1   2      127.93      108.66     15.66 o 
   7   1   2        2.00        1.83      1.74 o 
   8   1   2      166.52      173.30     12.77 o 
  -8   2   2       43.70       41.58      7.32 o 
  -7   2   2       50.05       46.88      4.63 o 
  -6   2   2      312.07      332.21     10.75 o 
  -5   2   2      282.77      282.43     27.32 o 
  -4   2   2      831.23      866.29     51.99 o 
  -3   2   2      748.35      771.23     40.67 o 
  -2   2   2      236.74      227.10     10.72 o 
  -1   2   2      189.48      188.06      5.31 o 
   0   2   2     5267.36     5253.05     32.42 o 
   1   2   2     1333.12     1504.87    105.68 o 
   2   2   2      880.93      970.10     82.42 o 
   3   2   2       64.95       90.46      6.55 o 
   4   2   2      178.76      186.74     24.85 o 
   5   2   2      467.99      440.67     32.13 o 
   6   2   2       90.44       74.02      8.74 o 
   7   2   2        8.45        9.97      3.17 o 
   8   2   2        7.77        8.22      3.12 o 
  -8   3   2       67.00       68.08      7.80 o 
  -7   3   2       18.60       17.99      3.59 o 
  -6   3   2       34.43       34.75      4.19 o 
  -5   3   2       66.27       65.52      6.17 o 
  -4   3   2      193.59      169.22      6.78 o 
  -3   3   2       99.95      114.92      4.93 o 
  -2   3   2      996.22     1108.49     38.46 o 
  -1   3   2      800.95      845.01     12.37 o 
   0   3   2     2047.98     1999.65     46.39 o 
   1   3   2      133.19      124.11      8.77 o 
   2   3   2      208.64      229.31     19.59 o 
   3   3   2     1512.74     1848.21     91.97 o 
   4   3   2       10.94       14.64      2.37 o 
   5   3   2      401.09      418.33     38.77 o 
   6   3   2      224.59      239.27     12.89 o 
   7   3   2      174.75      171.84     20.26 o 
   8   3   2       44.64       58.79      7.09 o 
  -7   4   2      110.69      107.17      6.76 o 
  -6   4   2       16.53       20.25      3.35 o 
  -5   4   2      308.28      311.23     35.71 o 
  -4   4   2       17.58       15.81      2.43 o 
  -3   4   2      285.68      282.50     12.07 o 
  -2   4   2      836.35      807.45     28.44 o 
  -1   4   2     1025.70     1038.85     15.12 o 
   0   4   2      768.93      770.65     11.30 o 
   1   4   2      260.32      306.01     15.14 o 
   2   4   2      256.17      284.08     24.80 o 
   3   4   2       76.38       90.79      6.97 o 
   4   4   2      164.98      190.06      7.68 o 
   5   4   2      603.96      601.91     67.24 o 
   6   4   2       29.12       29.71      4.46 o 
   7   4   2       76.21       72.69      5.24 o 
  -7   5   2       29.98       42.07      5.12 o 
  -6   5   2       71.86       70.94     13.43 o 
  -5   5   2       25.10       26.89      3.63 o 
  -4   5   2       93.82       90.54      6.84 o 
  -3   5   2      286.62      285.87     12.82 o 
  -2   5   2      245.63      256.72     11.20 o 
  -1   5   2       79.10       82.34      7.29 o 
   0   5   2      242.47      234.90      9.01 o 
   1   5   2      571.06      575.74     23.49 o 
   2   5   2      806.67      910.89     70.53 o 
   3   5   2      186.78      211.60     16.15 o 
   4   5   2      539.96      651.33     62.84 o 
   5   5   2       79.72       91.21      9.25 o 
   6   5   2       11.82       11.09      2.42 o 
   7   5   2       89.57       91.31     15.73 o 
  -7   6   2       50.76       66.53      5.44 o 
  -6   6   2       25.18       30.55      4.15 o 
  -5   6   2       99.81       97.58      5.97 o 
  -4   6   2       48.23       47.33      4.14 o 
  -3   6   2      389.90      364.34     16.04 o 
  -2   6   2      421.92      414.66     14.06 o 
  -1   6   2      190.18      200.08      6.65 o 
   0   6   2       53.77       46.13      2.29 o 
   1   6   2       18.24       17.67      2.18 o 
   2   6   2      956.99     1090.74     68.34 o 
   3   6   2      372.11      400.76     46.26 o 
   4   6   2      117.04      128.04      5.93 o 
   5   6   2       59.42       63.62      4.57 o 
   6   6   2       18.27       18.84      2.59 o 
   7   6   2       62.34       68.64      9.10 o 
  -6   7   2        9.50        9.49      2.27 o 
  -5   7   2       14.38       12.58      2.54 o 
  -4   7   2       90.35       91.92      7.83 o 
  -3   7   2      136.08      134.94     15.81 o 
  -2   7   2       50.60       53.72      5.31 o 
  -1   7   2       10.14       10.66      1.48 o 
   0   7   2       92.51       89.08      3.48 o 
   1   7   2      197.05      199.71     13.46 o 
   2   7   2      297.15      319.06     14.52 o 
   3   7   2       66.73       72.40      4.23 o 
   4   7   2      113.12      129.77      6.20 o 
   5   7   2       17.80       23.40      6.76 o 
   6   7   2       19.67       23.38      2.93 o 
  -6   8   2       34.31       34.89      4.69 o 
  -5   8   2       14.42       16.33      2.92 o 
  -4   8   2       42.52       45.93      4.97 o 
  -3   8   2      121.17      129.93      6.70 o 
  -2   8   2      183.52      186.22      9.88 o 
  -1   8   2      143.62      158.53      6.02 o 
   0   8   2      178.20      169.23      5.18 o 
   1   8   2       73.41       77.93      3.10 o 
   2   8   2       65.18       66.08      6.81 o 
   3   8   2       35.62       38.85      3.90 o 
   4   8   2       38.26       41.81      4.71 o 
   5   8   2       22.40       32.92      3.48 o 
   6   8   2        3.09        3.48      1.05 o 
  -5   9   2       12.80       14.77      3.88 o 
  -4   9   2        1.85        3.78      1.70 o 
  -3   9   2       16.61       18.51      3.05 o 
  -2   9   2       97.71       88.10      6.59 o 
  -1   9   2       10.74       10.87      2.20 o 
   0   9   2        3.90        3.45      1.30 o 
   1   9   2       81.64       87.14      5.38 o 
   2   9   2       11.89        9.83      2.97 o 
   4   9   2       38.18       38.52      4.62 o 
   5   9   2       38.23       46.55      7.07 o 
  -4  10   2       25.75       29.39      4.18 o 
  -3  10   2       17.40       17.37      3.17 o 
  -2  10   2       22.02       24.15      3.71 o 
  -1  10   2      136.72      148.00      9.61 o 
   0  10   2       22.12       23.61      4.96 o 
   1  10   2       44.65       55.77      4.55 o 
   2  10   2        9.14        9.02      2.28 o 
   3  10   2       12.59       15.18      2.96 o 
   4  10   2       14.80       15.23      2.91 o 
  -3  11   2       24.32       24.64      3.84 o 
  -2  11   2        5.30        6.14      1.85 o 
  -1  11   2       11.60       13.89      3.96 o 
   0  11   2        6.54        8.86      3.30 o 
   1  11   2       63.23       71.92      5.38 o 
   2  11   2        7.77       10.73      2.41 o 
   3  11   2       13.55       15.24      3.05 o 
  -1 -11   3        3.64        5.10      2.41 o 
   0 -11   3       57.79       58.13      6.83 o 
   1 -11   3       21.90       19.65      4.94 o 
   2 -11   3        0.37        0.55      1.34 o 
  -1 -10   3       25.58       29.40      5.72 o 
   0 -10   3       73.36       72.88      7.52 o 
   1 -10   3       45.46       46.91      6.94 o 
   2 -10   3       27.86       32.67      6.17 o 
   3 -10   3       14.52       12.17      3.77 o 
   4 -10   3        6.79        7.64      2.53 o 
  -1  -9   3      179.26      173.18     11.22 o 
   0  -9   3      212.78      199.30     11.96 o 
   1  -9   3       66.60       57.16      6.32 o 
   2  -9   3        2.22        2.84      1.60 o 
   3  -9   3        9.10        9.81      2.98 o 
   4  -9   3       16.75       16.80      4.00 o 
   5  -9   3       59.68       67.30      7.90 o 
  -1  -8   3        8.67       12.17      3.31 o 
   0  -8   3       46.38       37.44      5.55 o 
   1  -8   3      129.03      115.53      8.60 o 
   2  -8   3      252.21      238.59     12.79 o 
   3  -8   3       14.48       13.01      3.73 o 
   4  -8   3       39.07       33.39      6.03 o 
   5  -8   3       47.78       38.91      6.93 o 
  -1  -7   3      165.00      167.89      9.79 o 
   0  -7   3       92.61       80.35      6.68 o 
   1  -7   3        9.37        7.95      2.74 o 
   2  -7   3       95.66       95.04      7.62 o 
   3  -7   3      562.31      549.05     19.36 o 
   4  -7   3      494.70      437.86     18.23 o 
   5  -7   3        6.76        4.83      2.57 o 
   6  -7   3       46.55       47.49      7.70 o 
  -7  -6   3       10.92       14.59      3.98 o 
  -6  -6   3        6.35        7.41      2.59 o 
  -5  -6   3       19.23       21.75      4.19 o 
  -4  -6   3       27.31       28.42      4.14 o 
  -3  -6   3     1122.41     1096.18     20.56 o 
  -2  -6   3      255.72      239.92      8.46 o 
  -1  -6   3       57.19       52.82      2.95 o 
   0  -6   3       35.99       35.07      4.04 o 
   1  -6   3       30.36       28.82      4.54 o 
   2  -6   3      725.56      615.32     18.45 o 
   3  -6   3       26.96       19.92      4.19 o 
   4  -6   3      218.41      205.83     12.01 o 
   5  -6   3      201.75      161.50     11.27 o 
   6  -6   3       22.44       18.21      4.63 o 
  -7  -5   3       36.98       30.39      5.55 o 
  -6  -5   3       33.33       32.24      5.27 o 
  -5  -5   3       34.00       33.97      4.96 o 
  -4  -5   3      288.56      272.67     10.97 o 
  -3  -5   3        8.37        6.10      1.81 o 
  -2  -5   3      114.35      116.36      5.44 o 
  -1  -5   3      965.29      904.50      9.51 o 
   0  -5   3      187.98      205.61     11.06 o 
   1  -5   3      195.84      208.85     12.49 o 
   2  -5   3      109.56      107.02      3.94 o 
   3  -5   3      170.57      134.30      8.66 o 
   4  -5   3      595.86      570.99     19.16 o 
   5  -5   3       39.70       32.89      5.83 o 
   6  -5   3       86.47       86.88      8.50 o 
   7  -5   3       61.70       56.66      8.44 o 
  -7  -4   3       12.75       11.82      3.61 o 
  -6  -4   3       72.64       68.24      6.53 o 
  -5  -4   3      210.30      187.18     10.06 o 
  -4  -4   3      255.27      266.00     10.62 o 
  -3  -4   3      729.27      716.67     15.06 o 
  -2  -4   3       19.81       21.53      3.47 o 
  -1  -4   3      603.14      606.29      6.90 o 
   0  -4   3     1212.82     1180.67     66.66 o 
   1  -4   3      782.03      791.60     51.37 o 
   2  -4   3     1016.79     1040.51     77.64 o 
   3  -4   3       51.92       50.55      5.00 o 
   4  -4   3      118.03      115.78      8.21 o 
   5  -4   3       46.16       42.45      6.23 o 
   6  -4   3       13.11        9.32      3.06 o 
   7  -4   3      110.95      102.38      9.57 o 
  -8  -3   3       64.96       61.29      7.07 o 
  -7  -3   3      106.16      103.60      8.81 o 
  -6  -3   3       22.81       25.05      4.81 o 
  -5  -3   3       45.13       35.08      4.26 o 
  -4  -3   3       43.30       43.22      4.17 o 
  -3  -3   3       27.10       23.50      2.69 o 
  -2  -3   3       87.17       83.72      4.44 o 
  -1  -3   3      230.76      227.63      3.87 o 
   0  -3   3     1261.45     1281.03     57.84 o 
   1  -3   3     1065.23     1147.26     78.55 o 
   2  -3   3      544.75      552.08     40.61 o 
   3  -3   3       25.16       23.12      1.79 o 
   4  -3   3      366.32      327.10     13.38 o 
   5  -3   3      129.65      114.21      8.58 o 
   6  -3   3      146.70      127.85      9.92 o 
   7  -3   3       45.58       44.81      7.44 o 
  -8  -2   3       10.16       13.11      3.69 o 
  -7  -2   3       80.06       69.22      7.24 o 
  -6  -2   3       96.36       94.59      7.65 o 
  -5  -2   3      196.76      218.10     10.68 o 
  -4  -2   3      194.46      222.86      9.48 o 
  -3  -2   3        4.55        6.64      1.23 o 
  -2  -2   3      741.27      843.48    104.12 o 
  -1  -2   3     3303.58     3670.70    222.69 o 
   0  -2   3     4641.04     4707.17    319.16 o 
   1  -2   3       17.97       20.34      1.52 o 
   2  -2   3      861.97      934.76     25.23 o 
   3  -2   3       23.93       18.15      1.66 o 
   4  -2   3      446.97      465.68     12.09 o 
   5  -2   3      171.21      183.97     10.63 o 
   6  -2   3       75.69       72.78      7.20 o 
   7  -2   3       63.50       44.96      7.18 o 
   8  -2   3        8.03        9.11      3.06 o 
  -8  -1   3       15.70       16.48      4.37 o 
  -7  -1   3       13.77       14.51      3.81 o 
  -6  -1   3       54.96       63.46      6.36 o 
  -5  -1   3       96.02      101.75      7.33 o 
  -4  -1   3      165.42      191.92     15.38 o 
  -3  -1   3      539.36      615.42     42.63 o 
  -2  -1   3     1346.41     1529.75     91.87 o 
  -1  -1   3       71.40       86.71      3.02 o 
   0  -1   3     2034.76     2073.11    118.11 o 
   1  -1   3     1173.68     1217.58     25.28 o 
   2  -1   3      173.65      167.53      4.46 o 
   3  -1   3     1019.56     1035.26     17.93 o 
   4  -1   3       13.86       14.61      1.88 o 
   5  -1   3      561.05      574.28     18.52 o 
   6  -1   3      286.92      280.57     14.22 o 
   7  -1   3       45.03       48.87      7.54 o 
   8  -1   3       18.47       23.60      5.41 o 
  -8   0   3       11.53       11.94      3.69 o 
  -7   0   3        6.13        8.49      3.21 o 
  -6   0   3       23.73       27.07      4.97 o 
  -5   0   3      105.29      116.41      5.56 o 
  -4   0   3      789.51      813.34     59.32 o 
  -3   0   3      174.43      193.68      9.58 o 
  -2   0   3      393.49      444.85     16.54 o 
  -1   0   3      165.19      204.19      9.70 o 
   0   0   3      150.57      142.63      6.65 o 
   1   0   3     2240.49     2257.78     30.89 o 
   2   0   3       31.40       30.99      1.94 o 
   3   0   3       54.81       40.92      2.50 o 
   4   0   3      138.31      121.48      4.81 o 
   5   0   3      192.40      196.11      7.05 o 
   6   0   3      115.69      131.18      9.51 o 
   7   0   3       12.74       14.57      4.15 o 
   8   0   3       54.14       58.16      7.10 o 
  -8   1   3       15.07       15.00      3.94 o 
  -7   1   3       13.66       18.50      4.48 o 
  -6   1   3       53.05       58.85      4.39 o 
  -5   1   3       98.89       96.62      5.15 o 
  -4   1   3      163.36      179.02      9.45 o 
  -3   1   3      535.62      548.71     26.00 o 
  -2   1   3     1338.92     1344.86     69.22 o 
  -1   1   3       61.66       65.37      2.95 o 
   0   1   3     2051.91     2095.68     21.34 o 
   1   1   3     1163.44     1299.98     85.74 o 
   2   1   3      176.97      185.60     24.27 o 
   3   1   3     1014.23     1074.97    103.85 o 
   4   1   3       14.04       16.21      2.21 o 
   5   1   3      575.18      562.22     57.43 o 
   6   1   3      287.74      264.28     31.68 o 
   7   1   3       46.16       49.27      7.33 o 
   8   1   3       17.85       23.09      5.46 o 
  -8   2   3        9.45        8.57      2.91 o 
  -7   2   3       76.98       81.02      5.70 o 
  -6   2   3       98.52       94.76      7.27 o 
  -5   2   3      193.50      196.11     12.93 o 
  -4   2   3      194.29      189.74      5.19 o 
  -3   2   3        4.80        8.11      1.12 o 
  -2   2   3      719.47      727.68     31.36 o 
  -1   2   3     3347.31     3501.62     28.15 o 
   0   2   3     4643.69     4743.09     34.36 o 
   1   2   3       17.48       18.82      3.44 o 
   2   2   3      884.98     1075.75    141.82 o 
   3   2   3       23.86       25.54      3.10 o 
   4   2   3      450.20      482.41     44.30 o 
   5   2   3      177.46      163.24      6.98 o 
   6   2   3       75.66       71.44     11.35 o 
   7   2   3       61.37       64.22      7.22 o 
   8   2   3        7.89       11.44      3.14 o 
  -8   3   3       64.89       71.81      5.69 o 
  -7   3   3      102.55      111.16      6.71 o 
  -6   3   3       24.16       29.12      6.22 o 
  -5   3   3       46.98       41.19      3.54 o 
  -4   3   3       38.83       37.16      2.11 o 
  -3   3   3       25.32       19.06      1.76 o 
  -2   3   3       87.57       78.87      3.77 o 
  -1   3   3      226.65      231.81      7.44 o 
   0   3   3     1317.41     1351.99     19.27 o 
   1   3   3     1063.57     1383.98    104.76 o 
   2   3   3      543.97      621.73     44.24 o 
   3   3   3       24.81       26.13      1.92 o 
   4   3   3      363.21      363.01     29.38 o 
   5   3   3      138.32      126.13      8.86 o 
   6   3   3      148.51      137.45      7.94 o 
   7   3   3       47.16       54.16     10.62 o 
  -7   4   3       12.68       14.57      2.76 o 
  -6   4   3       75.29       82.43     10.30 o 
  -5   4   3      212.44      207.18     17.12 o 
  -4   4   3      261.52      245.27     30.07 o 
  -3   4   3      731.44      712.98     25.33 o 
  -2   4   3       20.50       26.53      3.88 o 
  -1   4   3      602.25      648.50     13.29 o 
   0   4   3     1222.74     1280.34     25.75 o 
   1   4   3      793.34      908.73     52.44 o 
   2   4   3     1025.80     1172.36     81.51 o 
   3   4   3       54.92       74.27      6.30 o 
   4   4   3      112.57      130.07     10.35 o 
   5   4   3       45.01       45.40      2.97 o 
   6   4   3       13.58       12.14      1.83 o 
   7   4   3      112.94      112.33      6.67 o 
  -7   5   3       36.90       39.78      5.04 o 
  -6   5   3       33.40       38.99      4.64 o 
  -5   5   3       34.09       33.67      4.05 o 
  -4   5   3      287.71      264.38     26.86 o 
  -3   5   3        8.72        5.52      2.69 o 
  -2   5   3      111.80      113.88      3.76 o 
  -1   5   3      969.31      952.21     17.32 o 
   0   5   3      185.26      195.72      4.77 o 
   1   5   3      198.92      227.43      6.34 o 
   2   5   3      111.26      113.96      7.37 o 
   3   5   3      177.18      204.37     19.13 o 
   4   5   3      592.07      653.36     55.01 o 
   5   5   3       40.39       44.16      2.94 o 
   6   5   3       84.82       89.25      8.23 o 
   7   5   3       61.22       71.15      9.87 o 
  -7   6   3       10.56       13.30      2.71 o 
  -6   6   3        6.89        6.83      1.97 o 
  -5   6   3       20.06       20.43      8.55 o 
  -4   6   3       25.50       28.08      3.74 o 
  -3   6   3     1137.02     1136.86     84.94 o 
  -2   6   3      255.92      247.92     14.80 o 
  -1   6   3       56.38       58.16      4.53 o 
   0   6   3       36.87       37.26      2.02 o 
   1   6   3       26.89       28.33      1.61 o 
   2   6   3      722.31      776.28     54.88 o 
   3   6   3       27.29       30.83      2.10 o 
   4   6   3      215.72      243.13     19.96 o 
   5   6   3      201.19      202.66     18.44 o 
   6   6   3       21.94       24.77      2.55 o 
  -6   7   3       30.08       28.26      5.38 o 
  -5   7   3       48.38       55.12      8.06 o 
  -4   7   3       30.01       27.52      3.81 o 
  -3   7   3       96.41       88.24      5.37 o 
  -2   7   3       47.84       43.29      5.13 o 
  -1   7   3      164.71      159.22      8.05 o 
   0   7   3       92.75       90.22      4.71 o 
   1   7   3        7.96        6.39      1.53 o 
   2   7   3       94.95       99.91      7.24 o 
   3   7   3      554.92      564.95     33.10 o 
   4   7   3      490.49      559.18     45.58 o 
   5   7   3        5.93        8.08      1.72 o 
   6   7   3       45.72       51.01      5.99 o 
  -6   8   3        5.29        4.52      1.62 o 
  -5   8   3       75.33       91.26      9.72 o 
  -4   8   3       25.58       27.12      3.78 o 
  -3   8   3       97.62       94.48      9.88 o 
  -2   8   3       62.52       57.78      4.81 o 
  -1   8   3        9.23       10.80      2.63 o 
   0   8   3       45.77       43.94      3.49 o 
   1   8   3      125.92      123.01      8.24 o 
   2   8   3      252.95      240.38      9.18 o 
   3   8   3       13.95       17.03      3.02 o 
   4   8   3       39.18       35.11      4.57 o 
   5   8   3       46.74       48.58      4.03 o 
  -5   9   3       47.77       46.77      5.39 o 
  -4   9   3        5.80        8.30      2.83 o 
  -3   9   3        1.21        1.86      1.44 o 
  -2   9   3        1.55        0.41      1.17 o 
  -1   9   3      177.49      159.58     10.82 o 
   0   9   3      207.24      221.77      9.88 o 
   1   9   3       65.86       65.28      4.72 o 
   2   9   3        2.47        3.65      1.43 o 
   3   9   3        9.17        8.79      2.27 o 
   4   9   3       17.19       15.75      3.06 o 
   5   9   3       58.79       63.67      5.39 o 
  -4  10   3       28.70       32.19      4.45 o 
  -3  10   3       23.94       22.68      6.10 o 
  -2  10   3        4.09        5.76      1.77 o 
  -1  10   3       24.98       30.22      5.78 o 
   0  10   3       72.27       81.61      5.31 o 
   1  10   3       44.89       46.06      4.81 o 
   2  10   3       27.81       31.26      4.32 o 
   3  10   3       15.44       17.91      3.30 o 
   4  10   3        7.05       10.06      2.65 o 
  -2  11   3       23.74       28.70      4.25 o 
  -1  11   3        3.73        1.99      1.99 o 
   0  11   3       57.27       68.56      7.48 o 
   1  11   3       22.01       23.98      5.30 o 
   2  11   3        0.24        2.43      1.43 o 
  -1 -11   4       28.51       30.85      6.26 o 
   0 -11   4       29.83       35.39      6.58 o 
   1 -11   4        0.84        1.47      1.69 o 
   2 -11   4       12.37       14.47      4.37 o 
  -1 -10   4       22.73       26.81      5.71 o 
   0 -10   4      100.66      107.37      9.47 o 
   1 -10   4       27.09       22.51      4.97 o 
   2 -10   4        0.74        0.69      1.59 o 
   3 -10   4       11.53       13.07      3.62 o 
  -1  -9   4       23.60       24.91      5.22 o 
   0  -9   4       16.06       18.42      4.35 o 
   1  -9   4       66.02       60.30      6.80 o 
   2  -9   4      130.29      124.56     10.06 o 
   3  -9   4        5.14        3.38      1.95 o 
   4  -9   4        0.88        0.00      1.55 o 
  -2  -8   4       80.57       86.42      7.87 o 
  -1  -8   4      186.61      184.90     11.38 o 
   0  -8   4       46.02       43.34      6.25 o 
   1  -8   4       30.09       26.57      5.10 o 
   2  -8   4        1.41        1.99      1.59 o 
   3  -8   4       32.98       35.40      6.19 o 
   4  -8   4      121.05       96.24      8.96 o 
   5  -8   4       10.40       15.48      4.06 o 
  -2  -7   4      697.29      737.81     21.98 o 
  -1  -7   4      505.29      468.75     17.09 o 
   0  -7   4       42.20       46.09      5.23 o 
   1  -7   4       74.56       68.06      6.47 o 
   2  -7   4       47.84       40.08      5.93 o 
   3  -7   4      166.04      144.45     10.22 o 
   4  -7   4        0.47        0.00      1.31 o 
   5  -7   4        2.63        3.65      1.92 o 
   6  -7   4       37.27       41.75      7.49 o 
  -2  -6   4       97.92       85.17      7.09 o 
  -1  -6   4      428.02      394.41     10.12 o 
   0  -6   4       97.23       89.97      8.75 o 
   1  -6   4      508.79      487.43     56.23 o 
   2  -6   4      333.25      317.55     13.78 o 
   3  -6   4       63.46       50.70      5.89 o 
   4  -6   4      138.57      112.84      9.05 o 
   5  -6   4       24.09       22.37      5.10 o 
   6  -6   4       44.65       42.87      7.25 o 
  -6  -5   4       29.17       32.91      5.28 o 
  -5  -5   4       12.01       12.90      3.17 o 
  -4  -5   4      105.23      102.73      6.56 o 
  -3  -5   4       39.42       34.39      3.27 o 
  -2  -5   4      452.27      421.90     14.55 o 
  -1  -5   4      213.58      192.50      6.63 o 
   0  -5   4      120.81      110.67      4.81 o 
   1  -5   4      257.38      235.60      6.75 o 
   2  -5   4      304.41      302.27     29.70 o 
   3  -5   4     1634.79     1557.32     30.55 o 
   4  -5   4      103.79       84.53      7.57 o 
   5  -5   4       45.93       37.56      6.37 o 
   6  -5   4       34.42       24.92      5.65 o 
   7  -5   4       22.34       20.15      4.94 o 
  -7  -4   4        1.99        1.79      1.33 o 
  -6  -4   4      266.12      253.17     12.79 o 
  -5  -4   4       21.90       27.03      4.30 o 
  -4  -4   4      340.20      360.13     12.06 o 
  -3  -4   4      636.42      648.85     64.86 o 
  -2  -4   4     1088.77     1109.89     40.04 o 
  -1  -4   4     2888.20     2904.51     43.86 o 
   0  -4   4       76.58       88.99      4.02 o 
   1  -4   4      690.54      730.13     46.58 o 
   2  -4   4      398.80      403.97     28.57 o 
   3  -4   4      274.78      270.70     12.08 o 
   4  -4   4      543.22      489.26     17.55 o 
   5  -4   4       69.22       56.82      6.32 o 
   6  -4   4       38.95       47.62      7.30 o 
   7  -4   4        6.74        6.42      2.44 o 
  -7  -3   4        6.41       10.33      2.81 o 
  -6  -3   4        0.08        0.00      1.07 o 
  -5  -3   4      142.35      160.99      9.08 o 
  -4  -3   4       58.20       50.71      3.41 o 
  -3  -3   4      272.75      267.52     31.93 o 
  -2  -3   4       11.68       12.30      1.53 o 
  -1  -3   4       60.38       57.85      3.16 o 
   0  -3   4     1655.71     1827.92     99.19 o 
   1  -3   4      675.23      706.52     46.87 o 
   2  -3   4      983.39      951.75     50.18 o 
   3  -3   4      266.90      261.06      6.49 o 
   4  -3   4      169.04      133.58      8.78 o 
   5  -3   4      430.18      407.21     16.76 o 
   6  -3   4      222.15      225.67     13.45 o 
   7  -3   4       58.68       54.85      6.81 o 
  -8  -2   4        4.98        5.56      2.63 o 
  -7  -2   4       49.72       55.11      6.11 o 
  -6  -2   4      600.51      616.16     19.98 o 
  -5  -2   4      442.87      480.26     15.83 o 
  -4  -2   4       61.53       62.13      9.65 o 
  -3  -2   4      211.58      246.96     13.58 o 
  -2  -2   4      363.51      415.28     59.84 o 
  -1  -2   4     2664.53     3123.06    265.89 o 
   0  -2   4     2258.80     2348.30    147.83 o 
   1  -2   4     1273.68     1359.67     93.31 o 
   2  -2   4      303.07      314.39     11.69 o 
   3  -2   4       35.40       37.99      2.88 o 
   4  -2   4      267.94      272.97     12.18 o 
   5  -2   4       44.22       41.58      5.12 o 
   6  -2   4       10.59       10.20      3.13 o 
   7  -2   4       19.63       20.20      4.99 o 
  -8  -1   4       38.60       39.14      6.93 o 
  -7  -1   4       51.57       50.51      6.19 o 
  -6  -1   4       54.71       58.45      5.97 o 
  -5  -1   4      110.62      103.75     10.81 o 
  -4  -1   4      451.41      462.73     36.49 o 
  -3  -1   4      832.01      935.52     65.53 o 
  -2  -1   4       75.62       78.18      2.59 o 
  -1  -1   4      880.11      926.81     32.28 o 
   0  -1   4     1301.64     1270.98     77.07 o 
   1  -1   4      850.28      860.45     25.89 o 
   2  -1   4      308.27      285.46      6.44 o 
   3  -1   4      222.79      226.43      6.21 o 
   4  -1   4      164.70      151.00      9.84 o 
   5  -1   4       19.89       21.57      4.39 o 
   6  -1   4        1.93        3.14      1.88 o 
   7  -1   4       78.41       77.19      7.94 o 
  -8   0   4        5.21        6.71      2.81 o 
  -7   0   4      210.71      228.02     13.38 o 
  -6   0   4        0.08        0.00      1.35 o 
  -5   0   4      131.65      121.22      9.06 o 
  -4   0   4       35.41       34.24      2.15 o 
  -3   0   4        1.33        3.43      0.94 o 
  -2   0   4      590.48      561.42     24.80 o 
  -1   0   4      212.88      195.44      8.08 o 
   0   0   4      189.50      206.27      4.47 o 
   1   0   4      695.87      692.74      8.93 o 
   2   0   4      100.32       90.84      4.07 o 
   3   0   4      347.80      345.96     15.38 o 
   4   0   4        0.01        0.21      0.77 o 
   5   0   4      158.90      137.45      5.86 o 
   6   0   4      115.38      104.88      8.60 o 
   7   0   4        9.31        8.29      3.09 o 
  -8   1   4       39.36       37.22      6.77 o 
  -7   1   4       53.08       54.82      4.54 o 
  -6   1   4       55.88       55.82      4.28 o 
  -5   1   4      110.19       98.19      6.83 o 
  -4   1   4      448.83      442.30     29.72 o 
  -3   1   4      833.84      883.18     33.06 o 
  -2   1   4       78.14       72.90      3.70 o 
  -1   1   4      890.74      934.93     16.09 o 
   0   1   4     1343.38     1321.10     42.03 o 
   1   1   4      849.40      866.11     19.46 o 
   2   1   4      304.11      306.40     20.75 o 
   3   1   4      235.05      255.63     22.26 o 
   4   1   4      161.44      139.55     16.14 o 
   5   1   4       22.31       22.66      2.94 o 
   6   1   4        1.93        3.95      2.19 o 
   7   1   4       79.29       85.02      8.27 o 
  -8   2   4        5.34        5.02      1.82 o 
  -7   2   4       51.69       53.06      4.51 o 
  -6   2   4      603.71      597.64     54.72 o 
  -5   2   4      457.37      468.82     41.44 o 
  -4   2   4       63.36       60.35      2.89 o 
  -3   2   4      217.73      240.19      5.36 o 
  -2   2   4      361.49      345.83     10.59 o 
  -1   2   4     2644.28     2792.73     28.45 o 
   0   2   4     2306.77     2429.17     27.20 o 
   1   2   4     1294.85     1529.33     96.67 o 
   2   2   4      307.66      354.29     41.04 o 
   3   2   4       36.45       44.43      2.85 o 
   4   2   4      261.91      269.00     28.72 o 
   5   2   4       45.25       48.64      3.67 o 
   6   2   4       11.07        9.89      2.10 o 
   7   2   4       18.61       23.89      5.22 o 
  -7   3   4        5.84        5.34      1.69 o 
  -6   3   4        0.04        0.00      1.99 o 
  -5   3   4      144.33      145.25     10.20 o 
  -4   3   4       56.51       45.47      2.65 o 
  -3   3   4      279.11      262.18     10.82 o 
  -2   3   4        9.39        7.94      1.15 o 
  -1   3   4       66.25       61.59      4.31 o 
   0   3   4     1674.30     1895.50     25.19 o 
   1   3   4      673.17      854.95    104.58 o 
   2   3   4      997.71     1129.26    157.57 o 
   3   3   4      265.20      302.34     47.14 o 
   4   3   4      171.36      176.29     31.83 o 
   5   3   4      435.97      454.57     38.79 o 
   6   3   4      223.05      219.59     21.56 o 
   7   3   4       60.33       55.62      9.07 o 
  -7   4   4        1.59        1.89      2.44 o 
  -6   4   4      267.40      272.35     17.96 o 
  -5   4   4       22.80       25.69      3.50 o 
  -4   4   4      341.97      351.63     19.66 o 
  -3   4   4      640.18      640.19     23.37 o 
  -2   4   4     1098.98     1101.55     42.46 o 
  -1   4   4     2885.58     3023.22     32.03 o 
   0   4   4       78.27       84.47      5.58 o 
   1   4   4      682.80      921.14     75.99 o 
   2   4   4      397.24      478.79     44.29 o 
   3   4   4      280.07      342.56     55.61 o 
   4   4   4      540.61      591.99     93.85 o 
   5   4   4       71.58       74.58     13.79 o 
   6   4   4       37.58       39.98      4.43 o 
   7   4   4        6.88        5.62      3.16 o 
  -7   5   4        2.28        4.32      1.81 o 
  -6   5   4       28.94       33.99      4.35 o 
  -5   5   4       11.92       12.79      2.48 o 
  -4   5   4      100.11       86.44     10.66 o 
  -3   5   4       38.01       32.84      2.53 o 
  -2   5   4      447.12      432.05     39.14 o 
  -1   5   4      217.57      216.17      8.92 o 
   0   5   4      116.74      103.09      6.52 o 
   1   5   4      248.48      258.74     29.06 o 
   2   5   4      301.61      370.74     32.63 o 
   3   5   4     1629.89     1940.17    159.16 o 
   4   5   4      104.50      112.01      8.03 o 
   5   5   4       46.69       47.82      3.32 o 
   6   5   4       34.88       36.72      5.86 o 
   7   5   4       23.06       30.51      4.17 o 
  -7   6   4        3.40        4.78      1.70 o 
  -6   6   4      126.72      126.99      9.63 o 
  -5   6   4       58.26       65.03      7.92 o 
  -4   6   4      331.44      317.06     14.45 o 
  -3   6   4      642.27      597.69     48.05 o 
  -2   6   4       93.15       88.22      7.88 o 
  -1   6   4      427.52      416.56     13.17 o 
   0   6   4       97.43       82.01      6.14 o 
   1   6   4      506.56      496.82     16.17 o 
   2   6   4      337.45      348.17     10.17 o 
   3   6   4       61.27       61.83      3.50 o 
   4   6   4      136.38      143.49     11.16 o 
   5   6   4       23.69       25.74      3.70 o 
   6   6   4       44.42       47.65      5.18 o 
  -6   7   4       25.31       24.65      3.72 o 
  -5   7   4       41.43       46.84      5.20 o 
  -4   7   4       19.43       18.48      3.10 o 
  -3   7   4       86.87       93.08      5.87 o 
  -2   7   4      697.40      615.34     20.13 o 
  -1   7   4      495.15      495.44     15.18 o 
   0   7   4       42.54       43.05      4.67 o 
   1   7   4       71.54       65.65      6.17 o 
   2   7   4       44.93       43.21      3.74 o 
   3   7   4      169.55      161.32      7.64 o 
   4   7   4        0.34        0.08      1.06 o 
   5   7   4        3.21        5.73      1.66 o 
   6   7   4       36.06       47.06      5.40 o 
  -5   8   4       48.72       50.65      7.60 o 
  -4   8   4       30.09       34.60      4.51 o 
  -3   8   4      107.22      107.04     11.31 o 
  -2   8   4       77.86       76.28      7.50 o 
  -1   8   4      187.05      186.17      9.82 o 
   0   8   4       42.17       37.17      5.28 o 
   1   8   4       29.44       36.19      4.08 o 
   2   8   4        1.26        2.19      1.15 o 
   3   8   4       32.27       34.94      4.44 o 
   4   8   4      122.83      121.73      7.26 o 
   5   8   4       10.02       10.67      2.38 o 
  -5   9   4       17.10       27.10      3.96 o 
  -4   9   4       21.41       25.49      3.92 o 
  -3   9   4      107.46      107.58     15.82 o 
  -2   9   4        8.12        8.82      3.05 o 
  -1   9   4       23.61       19.02      4.59 o 
   0   9   4       15.99       17.66      3.90 o 
   1   9   4       65.79       68.23      4.99 o 
   2   9   4      130.02      142.33      7.59 o 
   3   9   4        4.85        3.90      1.50 o 
   4   9   4        0.98        1.68      1.18 o 
  -4  10   4        8.44        7.60      2.11 o 
  -3  10   4       15.11       18.84      3.20 o 
  -2  10   4       23.51       31.54      4.34 o 
  -1  10   4       23.05       20.74      5.06 o 
   0  10   4       98.63      109.08      8.73 o 
   1  10   4       26.19       27.98      5.33 o 
   2  10   4        0.65        1.77      1.35 o 
   3  10   4       11.36       10.76      3.76 o 
  -2  11   4        6.06        5.12      1.70 o 
  -1  11   4       29.30       28.90      6.06 o 
   1  11   4        0.78        1.29      1.70 o 
   2  11   4       12.63       17.26      3.26 o 
  -1 -11   5       14.37       17.96      4.42 o 
   0 -11   5       13.43       15.34      4.23 o 
  -1 -10   5       27.82       24.31      5.38 o 
   0 -10   5       12.32       15.45      3.99 o 
   1 -10   5        0.93        4.94      2.03 o 
   2 -10   5       12.98       15.59      4.11 o 
   3 -10   5       26.16       35.79      6.90 o 
  -1  -9   5       37.09       50.39      7.40 o 
   0  -9   5       21.42       35.10      6.22 o 
   1  -9   5       27.97       32.39      6.15 o 
   2  -9   5       39.81       39.15      6.84 o 
   3  -9   5        5.73        5.13      2.33 o 
   4  -9   5       59.96       57.67      8.44 o 
  -2  -8   5      109.60      102.67      8.83 o 
  -1  -8   5       92.53       86.72      7.92 o 
   0  -8   5       82.02       69.26      7.04 o 
   1  -8   5       91.44       94.94      8.33 o 
   2  -8   5       41.69       43.20      6.71 o 
   3  -8   5       20.48       29.19      5.77 o 
   4  -8   5       29.46       31.78      6.49 o 
   5  -8   5        7.07        9.08      3.54 o 
  -2  -7   5       17.10       22.17      4.64 o 
  -1  -7   5      133.78      114.55      8.75 o 
   0  -7   5      127.51      113.47     14.11 o 
   1  -7   5      157.50      152.67     11.50 o 
   2  -7   5      342.21      336.99     15.57 o 
   3  -7   5      111.77       98.44      8.69 o 
   4  -7   5       19.76       15.26      3.94 o 
   5  -7   5       67.06       58.12      7.19 o 
  -2  -6   5     1089.77     1075.11     23.79 o 
  -1  -6   5      223.19      214.74     10.73 o 
   0  -6   5       18.54       21.03      2.82 o 
   1  -6   5       74.14       69.65      4.15 o 
   2  -6   5        2.35        2.80      1.58 o 
   3  -6   5      137.05      139.03      9.84 o 
   4  -6   5       21.22       18.32      4.56 o 
   5  -6   5        8.55        4.44      2.37 o 
   6  -6   5        6.57        5.12      2.48 o 
  -3  -5   5       90.46       85.63      7.20 o 
  -2  -5   5      448.55      415.58     17.02 o 
  -1  -5   5      399.87      371.17      9.67 o 
   0  -5   5      272.67      257.38      7.77 o 
   1  -5   5      119.39      104.36      4.82 o 
   2  -5   5      100.33       92.84      9.50 o 
   3  -5   5      338.60      267.04     13.10 o 
   4  -5   5       14.05       10.56      3.12 o 
   5  -5   5      236.23      209.05     13.13 o 
   6  -5   5        7.11        7.28      2.71 o 
  -4  -4   5      491.87      441.96     16.77 o 
  -3  -4   5       98.15       74.42      6.46 o 
  -2  -4   5      217.59      204.17     10.12 o 
  -1  -4   5      144.90      130.61      5.41 o 
   0  -4   5      363.49      345.53     20.01 o 
   1  -4   5      679.65      691.64     51.69 o 
   2  -4   5      135.90      140.30     13.56 o 
   3  -4   5      109.18       94.85      7.37 o 
   4  -4   5      212.26      193.29     11.39 o 
   5  -4   5       26.11       21.84      4.96 o 
   6  -4   5       51.51       44.85      7.33 o 
   7  -4   5       16.95       13.61      3.69 o 
  -7  -3   5        7.83        9.82      3.04 o 
  -6  -3   5       53.38       50.38      5.43 o 
  -5  -3   5      128.98      130.14      8.18 o 
  -4  -3   5      110.66      117.82      9.96 o 
  -3  -3   5      214.37      217.47     17.10 o 
  -2  -3   5       63.37       63.00      7.92 o 
  -1  -3   5       10.79        7.26      1.47 o 
   0  -3   5      283.82      266.11      7.05 o 
   1  -3   5      166.66      154.70      5.49 o 
   2  -3   5      460.25      452.62     10.78 o 
   3  -3   5      180.79      163.51      5.68 o 
   4  -3   5       75.57       66.52      6.36 o 
   5  -3   5      114.71      105.65      8.67 o 
   6  -3   5       30.58       32.70      6.02 o 
   7  -3   5       65.04       59.96      7.24 o 
  -7  -2   5       31.08       31.01      5.91 o 
  -6  -2   5      132.36      151.45      9.72 o 
  -5  -2   5      222.17      226.08     29.21 o 
  -4  -2   5      384.77      389.76     46.61 o 
  -3  -2   5      678.73      754.03     55.12 o 
  -2  -2   5      190.59      224.06     11.35 o 
  -1  -2   5      517.12      632.03     65.39 o 
   0  -2   5       99.08      107.52      7.74 o 
   1  -2   5      792.88      827.43     52.70 o 
   2  -2   5      346.34      341.33     26.92 o 
   3  -2   5       94.55       88.76      4.18 o 
   4  -2   5      131.58      122.11      8.37 o 
   5  -2   5       32.26       37.56      5.86 o 
   6  -2   5       81.13       84.18      8.07 o 
   7  -2   5        9.05       10.50      3.05 o 
  -8  -1   5       44.28       43.72      7.16 o 
  -7  -1   5        5.10        7.91      2.45 o 
  -6  -1   5       91.04       96.13      7.82 o 
  -5  -1   5       12.81       15.10      2.77 o 
  -4  -1   5       59.12       62.30      2.96 o 
  -3  -1   5       40.50       38.81      4.85 o 
  -2  -1   5      132.33      128.11      8.66 o 
  -1  -1   5      629.85      617.54     13.18 o 
   0  -1   5      174.00      183.26      6.29 o 
   1  -1   5      129.00      124.01      9.12 o 
   2  -1   5      110.15       94.46      4.03 o 
   3  -1   5      107.09      110.14      4.65 o 
   4  -1   5      148.99      148.28      6.36 o 
   5  -1   5      265.62      240.79     12.43 o 
   6  -1   5      298.66      276.24     14.63 o 
   7  -1   5       30.52       28.00      5.75 o 
  -8   0   5       36.85       43.19      7.24 o 
  -7   0   5       16.16       23.41      4.95 o 
  -6   0   5      151.60      146.62      9.29 o 
  -5   0   5      260.30      256.22     12.60 o 
  -4   0   5       49.96       44.87      2.79 o 
  -3   0   5       46.99       54.70      2.51 o 
  -2   0   5       45.17       48.65      3.66 o 
  -1   0   5      363.43      339.61      5.62 o 
   0   0   5      932.47      926.98     26.97 o 
   1   0   5        0.31        0.73      0.45 o 
   2   0   5      140.84      132.33      4.68 o 
   3   0   5      140.39      137.09      5.21 o 
   4   0   5        4.28        5.09      1.40 o 
   5   0   5        1.88        2.23      0.99 o 
   6   0   5      125.29      108.34      8.94 o 
   7   0   5       36.04       39.83      6.71 o 
  -8   1   5       44.12       43.36      7.45 o 
  -7   1   5        5.98        5.72      1.68 o 
  -6   1   5       89.81       96.82      5.68 o 
  -5   1   5       13.57       13.51      1.83 o 
  -4   1   5       60.93       56.14      2.89 o 
  -3   1   5       39.62       38.03      2.48 o 
  -2   1   5      137.87      122.48      3.60 o 
  -1   1   5      636.55      625.53     14.73 o 
   0   1   5      169.94      170.76      3.97 o 
   1   1   5      123.15      114.46      3.71 o 
   2   1   5      108.66       96.68      5.84 o 
   3   1   5      106.24      109.22      9.28 o 
   4   1   5      151.84      162.16      7.33 o 
   5   1   5      258.47      218.70     19.70 o 
   6   1   5      300.02      283.29     14.39 o 
   7   1   5       30.88       29.71      6.21 o 
  -7   2   5       30.49       29.81      4.04 o 
  -6   2   5      130.66      137.87     14.18 o 
  -5   2   5      229.68      234.50     14.38 o 
  -4   2   5      385.67      386.69     10.96 o 
  -3   2   5      682.04      664.36     32.67 o 
  -2   2   5      191.45      183.10      7.38 o 
  -1   2   5      520.06      541.90     13.88 o 
   0   2   5       96.66      104.88      6.19 o 
   1   2   5      781.92      853.03     14.79 o 
   2   2   5      350.98      361.99     13.65 o 
   3   2   5       91.19       87.98      6.23 o 
   4   2   5      135.65      133.31     21.53 o 
   5   2   5       31.33       32.30      3.58 o 
   6   2   5       82.55       81.40      5.19 o 
   7   2   5        9.08        6.58      2.64 o 
  -7   3   5        8.45        8.39      2.06 o 
  -6   3   5       51.84       49.74      4.17 o 
  -5   3   5      127.97      120.92      8.46 o 
  -4   3   5      109.04      115.75      6.74 o 
  -3   3   5      214.62      204.85      9.18 o 
  -2   3   5       62.15       52.27      4.37 o 
  -1   3   5       10.82        8.43      2.14 o 
   0   3   5      287.57      276.01     10.44 o 
   1   3   5      165.27      163.15      9.39 o 
   2   3   5      459.10      498.95     51.35 o 
   3   3   5      178.35      174.86     22.99 o 
   4   3   5       71.74       70.03      5.66 o 
   5   3   5      117.14      114.42     15.62 o 
   6   3   5       32.87       31.69      5.06 o 
   7   3   5       65.38       66.47      7.20 o 
  -7   4   5      160.25      156.44      8.37 o 
  -6   4   5      244.35      219.32      9.41 o 
  -5   4   5      139.67      127.69      7.93 o 
  -4   4   5      491.48      477.54     30.61 o 
  -3   4   5      101.49      109.87      4.12 o 
  -2   4   5      211.90      214.92     16.14 o 
  -1   4   5      147.99      144.41      7.57 o 
   0   4   5      359.34      351.49     12.33 o 
   1   4   5      681.62      681.33     18.01 o 
   2   4   5      140.73      122.67      8.07 o 
   3   4   5      108.68      119.72     17.55 o 
   4   4   5      206.81      225.68     26.17 o 
   5   4   5       25.61       27.43      6.01 o 
   6   4   5       50.05       53.94      9.20 o 
   7   4   5       17.09       19.56      3.28 o 
  -7   5   5       16.20       15.60      2.97 o 
  -6   5   5       36.03       32.85      4.22 o 
  -5   5   5        0.57        0.44      1.11 o 
  -4   5   5        4.46        6.10      1.63 o 
  -3   5   5       92.50       86.48      5.93 o 
  -2   5   5      445.53      421.07     51.48 o 
  -1   5   5      402.13      432.09     13.71 o 
   0   5   5      278.87      273.28     11.35 o 
   1   5   5      122.36      110.77      7.56 o 
   2   5   5      104.46      105.66      7.88 o 
   3   5   5      332.87      311.56     14.19 o 
   4   5   5       13.62       10.29      3.24 o 
   5   5   5      239.80      240.02     13.72 o 
   6   5   5        7.17       11.92      3.61 o 
  -6   6   5       43.05       42.64      5.05 o 
  -5   6   5        4.56        6.40      1.76 o 
  -4   6   5      270.01      270.10     16.77 o 
  -3   6   5      466.30      444.72     26.33 o 
  -2   6   5     1086.50     1069.05     93.74 o 
  -1   6   5      217.49      219.37     10.20 o 
   0   6   5       21.12       24.88      4.20 o 
   1   6   5       74.21       64.69      6.14 o 
   2   6   5        2.89        3.11      1.86 o 
   3   6   5      136.18      121.71      9.31 o 
   4   6   5       22.36       19.59      4.54 o 
   5   6   5        8.74       11.76      3.37 o 
   6   6   5        6.36        5.78      2.52 o 
  -6   7   5       10.72        7.30      2.17 o 
  -5   7   5        2.97        4.59      1.78 o 
  -4   7   5       58.87       53.16      4.53 o 
  -3   7   5       64.66       61.65      7.93 o 
  -2   7   5       17.05       20.79      5.34 o 
  -1   7   5      133.48      139.89      8.47 o 
   0   7   5      124.67      108.61      7.90 o 
   1   7   5      152.07      157.72     10.01 o 
   2   7   5      344.34      355.32     15.83 o 
   3   7   5      112.02      112.20      9.24 o 
   4   7   5       18.66       24.31      5.28 o 
   5   7   5       67.87       61.78      6.92 o 
  -5   8   5        5.13        4.62      1.67 o 
  -4   8   5       34.34       32.87      4.50 o 
  -3   8   5       82.88       67.97      6.93 o 
  -2   8   5      109.90       92.47      8.44 o 
   0   8   5       80.56       78.07      7.00 o 
   1   8   5       93.26       96.56      8.19 o 
   2   8   5       40.57       41.04      6.57 o 
   3   8   5       20.01       15.32      4.33 o 
   4   8   5       30.59       27.98      6.06 o 
   5   8   5        7.25        4.58      2.49 o 
  -4   9   5        8.37        7.01      1.87 o 
  -3   9   5       20.98       26.88      4.03 o 
  -2   9   5       16.78       15.23      4.07 o 
   0   9   5       21.03       24.65      4.93 o 
   1   9   5       27.05       28.70      5.53 o 
   2   9   5       39.96       34.25      6.25 o 
   3   9   5        6.16        3.69      2.29 o 
   4   9   5       61.27       56.14      8.61 o 
  -3  10   5        9.41       12.09      2.70 o 
  -2  10   5        8.38       10.79      2.47 o 
  -1  10   5       28.44       32.72      6.69 o 
   0  10   5       12.02       17.84      4.47 o 
   1  10   5        0.87        2.07      1.66 o 
   2  10   5       12.71       17.51      4.45 o 
   3  10   5       26.46       34.28      6.46 o 
  -1  11   5       14.58       19.88      4.94 o 
  -1 -10   6        2.63        6.27      2.62 o 
   0 -10   6        5.24        6.79      3.04 o 
   1 -10   6       48.89       49.41      7.92 o 
   2 -10   6       12.15       17.59      4.34 o 
  -2  -9   6       24.67       21.19      5.03 o 
  -1  -9   6       11.70       14.89      4.15 o 
   0  -9   6       68.65       61.50      7.12 o 
   1  -9   6       47.14       49.00      7.45 o 
   2  -9   6       35.91       32.49      6.25 o 
   3  -9   6      110.26      107.29     10.08 o 
  -2  -8   6        7.90        6.69      3.06 o 
  -1  -8   6       25.74       32.93      6.17 o 
   0  -8   6        2.37        1.61      1.75 o 
   1  -8   6       85.00       71.34      7.55 o 
   2  -8   6        2.63        4.35      2.51 o 
   3  -8   6       32.57       28.73      6.04 o 
   4  -8   6        9.93        9.45      3.52 o 
  -2  -7   6      120.19      111.99      9.57 o 
  -1  -7   6       47.76       46.31      3.87 o 
   0  -7   6      115.54      121.64      6.42 o 
   1  -7   6       25.34       24.38      4.95 o 
   2  -7   6       19.66       21.78      4.95 o 
   3  -7   6       54.77       60.32      7.08 o 
   4  -7   6      143.09      130.34     10.83 o 
   5  -7   6       60.21       53.33      8.16 o 
  -3  -6   6       15.10       14.51      3.75 o 
  -2  -6   6       94.34       95.95      5.60 o 
  -1  -6   6       13.50       15.48      2.57 o 
   0  -6   6      235.73      229.76     17.96 o 
   1  -6   6       13.85       13.79      2.36 o 
   2  -6   6       32.86       33.60      5.71 o 
   3  -6   6       26.59       31.20      5.79 o 
   4  -6   6       37.74       35.75      6.43 o 
   5  -6   6       54.67       58.49      7.18 o 
  -4  -5   6        3.44        5.93      2.39 o 
  -3  -5   6      112.10       84.69      7.48 o 
  -2  -5   6       73.34       72.65      4.66 o 
  -1  -5   6       31.37       28.25      3.28 o 
   0  -5   6      219.24      197.25     16.09 o 
   1  -5   6      207.12      209.13      8.52 o 
   2  -5   6      565.02      553.87     35.90 o 
   3  -5   6      133.58      123.41      9.20 o 
   4  -5   6       86.10       93.95      8.47 o 
   5  -5   6       31.10       29.50      6.04 o 
   6  -5   6        5.37        4.62      2.47 o 
  -5  -4   6       83.66       67.00      7.07 o 
  -4  -4   6      330.81      286.72     14.03 o 
  -3  -4   6      686.39      573.42     18.81 o 
  -2  -4   6      567.91      418.25     15.29 o 
  -1  -4   6      107.75       92.29      4.81 o 
   0  -4   6      118.30      117.61     12.74 o 
   1  -4   6       32.37       38.35      3.68 o 
   2  -4   6      256.00      243.46     34.70 o 
   3  -4   6       14.78       11.44      3.14 o 
   4  -4   6       89.58       82.09      7.60 o 
   5  -4   6        4.83        2.21      2.02 o 
   6  -4   6        8.33        9.97      3.19 o 
  -5  -3   6        1.66        4.90      2.31 o 
  -4  -3   6      208.71      182.08     10.75 o 
  -3  -3   6      315.31      274.71     12.55 o 
  -2  -3   6      181.97      165.68      9.31 o 
  -1  -3   6      430.52      445.63     17.31 o 
   0  -3   6      169.51      157.98      5.83 o 
   1  -3   6       62.90       50.91      6.16 o 
   2  -3   6      237.41      218.24     11.65 o 
   3  -3   6      712.62      721.86     45.19 o 
   4  -3   6      278.50      253.91     12.93 o 
   5  -3   6      108.01       96.99      8.57 o 
   6  -3   6       28.67       31.23      6.19 o 
  -7  -2   6       42.38       41.68      6.29 o 
  -6  -2   6      169.51      168.14     11.98 o 
  -5  -2   6      155.61      142.35     10.37 o 
  -4  -2   6       57.84       59.49      9.24 o 
  -3  -2   6       88.32       93.47      8.92 o 
  -2  -2   6       28.91       31.97      3.39 o 
  -1  -2   6     1123.53     1142.35     24.34 o 
   0  -2   6       97.18       83.69      6.55 o 
   1  -2   6      169.69      168.25      5.75 o 
   2  -2   6       37.70       40.24      2.89 o 
   3  -2   6      405.32      403.39     10.72 o 
   4  -2   6      114.54      100.79      7.82 o 
   5  -2   6       26.22       25.00      5.08 o 
   6  -2   6       38.12       45.79      7.19 o 
   7  -2   6        8.16        7.44      3.04 o 
  -7  -1   6        2.18        0.37      1.62 o 
  -6  -1   6       48.70       49.01      5.49 o 
  -5  -1   6       37.48       37.35      3.28 o 
  -4  -1   6       53.43       56.94      5.90 o 
  -3  -1   6      132.05      142.63     11.46 o 
  -2  -1   6      104.67       99.93      6.08 o 
  -1  -1   6      112.64       94.84      3.45 o 
   0  -1   6      780.28      831.21     24.52 o 
   1  -1   6     1279.91     1257.88     68.78 o 
   2  -1   6      316.36      309.29      7.87 o 
   3  -1   6      100.38      102.12      4.82 o 
   4  -1   6       77.20       72.14      5.80 o 
   5  -1   6      338.65      312.96     14.57 o 
   6  -1   6      164.72      165.91     11.53 o 
   7  -1   6       23.98       23.35      4.79 o 
  -7   0   6        2.26        2.06      1.58 o 
  -6   0   6      331.24      338.81     17.02 o 
  -5   0   6       10.09       11.98      1.72 o 
  -4   0   6       99.68      102.34      9.18 o 
  -3   0   6      142.77      140.04     10.11 o 
  -2   0   6      115.92      114.00      3.99 o 
  -1   0   6      201.12      179.06      8.66 o 
   0   0   6      734.50      780.13     22.39 o 
   1   0   6        1.26        0.76      0.53 o 
   2   0   6      100.99       97.87      4.30 o 
   3   0   6      100.55      103.68      4.83 o 
   4   0   6      399.31      372.81      9.86 o 
   5   0   6      116.30      116.58      5.79 o 
   6   0   6        4.62        5.82      2.59 o 
   7   0   6       18.05       23.52      4.91 o 
  -7   1   6        2.01        4.07      1.52 o 
  -6   1   6       48.60       53.19      7.03 o 
  -5   1   6       36.36       35.06      2.61 o 
  -4   1   6       50.35       49.79      4.56 o 
  -3   1   6      131.98      131.78      7.79 o 
  -2   1   6      100.10       90.76      5.55 o 
  -1   1   6      117.19      100.44      6.44 o 
   0   1   6      768.69      806.49     13.91 o 
   1   1   6     1276.43     1255.56     16.06 o 
   2   1   6      322.62      329.62      8.34 o 
   3   1   6       92.36       85.50      4.35 o 
   4   1   6       77.08       77.34     12.22 o 
   5   1   6      341.21      318.15     14.27 o 
   6   1   6      164.36      158.66     10.81 o 
   7   1   6       23.19       27.37      5.34 o 
  -7   2   6       42.85       45.71      5.10 o 
  -6   2   6      174.34      173.17      7.98 o 
  -5   2   6      156.57      140.86      5.17 o 
  -4   2   6       56.95       48.87      2.86 o 
  -3   2   6       89.06       85.71      3.57 o 
  -2   2   6       29.78       28.89      1.98 o 
  -1   2   6     1110.04     1150.99     22.32 o 
   0   2   6       93.92       76.05      5.80 o 
   1   2   6      172.38      177.35      5.45 o 
   2   2   6       36.69       35.78      5.29 o 
   3   2   6      407.81      411.20     18.20 o 
   4   2   6      112.04      121.83     13.54 o 
   5   2   6       27.93       22.30      3.01 o 
   6   2   6       39.54       42.74      3.99 o 
   7   2   6        8.21        9.82      3.14 o 
  -7   3   6       17.48       17.54      3.11 o 
  -6   3   6        3.96        7.32      1.82 o 
  -5   3   6        1.80        2.40      0.99 o 
  -4   3   6      205.50      190.13     11.54 o 
  -3   3   6      310.10      288.62     19.38 o 
  -2   3   6      181.48      164.29      4.97 o 
  -1   3   6      436.84      450.20     14.20 o 
   0   3   6      171.63      164.54      8.73 o 
   1   3   6       63.89       51.20      5.00 o 
   2   3   6      236.01      209.74     10.72 o 
   3   3   6      706.63      670.22     19.95 o 
   4   3   6      273.24      255.82     12.90 o 
   5   3   6      105.54      103.74     10.79 o 
   6   3   6       28.34       26.72      5.33 o 
  -7   4   6       53.68       67.91      7.36 o 
  -6   4   6        7.32        6.26      1.81 o 
  -5   4   6       86.10       85.67      5.53 o 
  -4   4   6      331.78      325.42     35.38 o 
  -3   4   6      690.30      664.17     33.55 o 
  -2   4   6      570.86      555.21     48.76 o 
  -1   4   6      104.82       96.78      6.73 o 
   0   4   6      118.53      124.28      7.89 o 
   1   4   6       33.50       31.71      4.78 o 
   2   4   6      252.58      229.81     11.62 o 
   3   4   6       16.95       17.89      4.04 o 
   4   4   6       85.96       89.03      7.84 o 
   5   4   6        5.52        6.63      2.12 o 
   6   4   6        8.28        7.89      2.73 o 
  -6   5   6        0.00        2.07      1.22 o 
  -5   5   6      101.46      108.96      8.65 o 
  -4   5   6        3.26        3.56      1.36 o 
  -3   5   6      111.41      104.28      7.88 o 
  -2   5   6       73.51       71.63      4.30 o 
  -1   5   6       32.35       31.06      3.87 o 
   0   5   6      223.48      220.43     10.90 o 
   1   5   6      211.43      219.13     11.33 o 
   2   5   6      561.90      543.86     18.69 o 
   3   5   6      133.87      132.02      9.58 o 
   4   5   6       87.54       91.10      8.16 o 
   5   5   6       32.64       33.16      6.09 o 
   6   5   6        5.34        8.15      2.63 o 
  -6   6   6        3.30        4.45      1.31 o 
  -5   6   6       39.34       37.69      5.57 o 
  -4   6   6       61.76       55.86      5.38 o 
  -3   6   6       14.46       14.32      3.03 o 
  -2   6   6       98.80      101.71      7.24 o 
  -1   6   6       13.01       18.07      3.69 o 
   0   6   6      235.93      243.46     11.94 o 
   1   6   6       14.38       15.46      3.78 o 
   2   6   6       34.77       40.70      6.18 o 
   3   6   6       27.44       21.57      4.85 o 
   4   6   6       36.65       33.75      6.19 o 
   5   6   6       54.20       59.54      6.91 o 
  -5   7   6       43.93       49.47      5.48 o 
  -4   7   6       10.91        7.75      1.79 o 
  -3   7   6       39.41       46.22      4.81 o 
  -2   7   6      124.63      108.26      5.77 o 
  -1   7   6       47.66       45.15      5.23 o 
   0   7   6      112.89      109.19      8.43 o 
   1   7   6       25.42       24.49      5.04 o 
   2   7   6       21.69       20.49      4.52 o 
   3   7   6       55.43       58.37      6.85 o 
   4   7   6      144.66      138.55     10.94 o 
   5   7   6       59.58       55.18      6.82 o 
  -5   8   6       30.67       35.05      5.32 o 
  -4   8   6       38.43       39.17      4.81 o 
  -3   8   6        8.54       11.43      2.21 o 
  -2   8   6        7.10        6.79      2.72 o 
  -1   8   6       27.98       33.65      5.35 o 
   0   8   6        2.36        3.56      1.91 o 
   1   8   6       84.12       85.29      7.94 o 
   2   8   6        2.87        4.54      2.31 o 
   3   8   6       33.39       35.75      6.61 o 
   4   8   6        9.95        5.54      2.29 o 
  -4   9   6       45.61       46.08      5.48 o 
  -3   9   6       10.51       12.30      3.44 o 
  -2   9   6       25.13       22.87      5.25 o 
   0   9   6       67.39       85.43      7.96 o 
   1   9   6       47.26       57.83      6.87 o 
   2   9   6       37.58       45.02      7.31 o 
   3   9   6      109.74      117.33     10.54 o 
  -2  10   6        4.18        5.73      2.69 o 
  -1  10   6        2.68        3.67      2.32 o 
   0  10   6        5.53       10.02      3.29 o 
   1  10   6       49.42       59.11      6.87 o 
   2  10   6       12.02       13.30      4.15 o 
  -1 -10   7       32.90       35.38      6.93 o 
   0 -10   7        0.53        0.55      1.87 o 
  -2  -9   7      231.56      260.42     15.90 o 
  -1  -9   7       44.07       45.14      7.48 o 
   0  -9   7        3.38        5.57      2.60 o 
   1  -9   7        4.18        4.07      2.48 o 
   2  -9   7       35.75       45.88      7.68 o 
  -2  -8   7       37.17       44.56      7.06 o 
  -1  -8   7       19.84       19.27      4.12 o 
   0  -8   7       26.44       32.04      4.05 o 
   1  -8   7       90.89       95.26      9.06 o 
   2  -8   7       12.25        9.50      3.62 o 
   3  -8   7       13.70       12.75      3.87 o 
   4  -8   7       14.30       18.75      4.85 o 
  -3  -7   7       45.27       40.96      6.74 o 
  -2  -7   7       28.21       22.12      3.41 o 
  -1  -7   7      165.77      153.73      8.22 o 
   0  -7   7       39.39       36.07      4.09 o 
   1  -7   7      103.94      109.26      9.27 o 
   2  -7   7       86.09       84.72      8.46 o 
   3  -7   7       64.03       57.59      7.10 o 
   4  -7   7       25.63       27.82      5.81 o 
  -4  -6   7        2.42        1.62      1.53 o 
  -3  -6   7       22.85       23.74      5.10 o 
  -2  -6   7       20.30       19.58      3.15 o 
  -1  -6   7       32.25       35.69      4.11 o 
   0  -6   7       30.16       28.08      3.43 o 
   1  -6   7      117.94      108.68      5.77 o 
   2  -6   7        8.26        7.40      2.88 o 
   3  -6   7       18.44       16.83      4.46 o 
   4  -6   7        6.49        5.02      2.44 o 
   5  -6   7        2.18        3.44      2.07 o 
  -5  -5   7        3.79        4.94      2.45 o 
  -4  -5   7       40.22       40.28      6.62 o 
  -3  -5   7      287.48      271.32     13.98 o 
  -2  -5   7      186.84      178.23      8.04 o 
  -1  -5   7      158.35      157.61      6.96 o 
   0  -5   7       52.02       55.43      5.07 o 
   1  -5   7        3.80        3.72      1.24 o 
   2  -5   7      280.02      259.80     14.46 o 
   3  -5   7       61.39       55.48      6.35 o 
   4  -5   7      212.75      196.18     12.58 o 
   5  -5   7        1.86        3.47      1.99 o 
  -5  -4   7       23.72       24.95      5.56 o 
  -4  -4   7       30.60       30.00      5.54 o 
  -3  -4   7        7.22        6.79      2.51 o 
  -2  -4   7       87.03       76.64      6.85 o 
  -1  -4   7       29.54       28.17      3.21 o 
   0  -4   7       73.52       77.70     13.33 o 
   1  -4   7       26.29       28.88      3.20 o 
   2  -4   7       28.12       27.82      3.15 o 
   3  -4   7       96.07       91.35      7.82 o 
   4  -4   7        4.94        4.94      2.33 o 
   5  -4   7       33.27       32.88      6.32 o 
   6  -4   7       39.90       45.28      7.58 o 
  -6  -3   7      141.95      110.41      9.57 o 
  -5  -3   7       11.32        9.79      3.22 o 
  -4  -3   7        2.85        3.52      1.97 o 
  -3  -3   7       72.39       65.81      6.46 o 
  -2  -3   7      499.60      457.03     16.35 o 
  -1  -3   7      345.98      332.90      9.19 o 
   0  -3   7      210.30      186.30     12.41 o 
   1  -3   7      224.69      226.85      7.48 o 
   2  -3   7      287.59      285.95     13.18 o 
   3  -3   7      334.27      337.99     24.35 o 
   4  -3   7      104.42      105.67      8.56 o 
   5  -3   7      120.71      108.80      9.24 o 
   6  -3   7       11.30       17.46      4.68 o 
  -6  -2   7       33.15       36.27      6.16 o 
  -5  -2   7       10.75       12.43      3.42 o 
  -4  -2   7      361.46      318.58     14.48 o 
  -3  -2   7       69.49       55.10      5.78 o 
  -2  -2   7       13.58       11.08      3.04 o 
  -1  -2   7       19.31       18.31      3.03 o 
   0  -2   7       72.97       70.08      3.96 o 
   1  -2   7      294.89      297.93      8.23 o 
   2  -2   7       57.64       53.88      3.59 o 
   3  -2   7      152.15      151.28     10.29 o 
   4  -2   7       73.32       62.03      6.34 o 
   5  -2   7       60.92       62.09      6.77 o 
   6  -2   7       52.28       52.35      7.70 o 
  -6  -1   7       10.12       13.48      2.57 o 
  -5  -1   7       83.07       80.38     17.76 o 
  -4  -1   7       52.53       55.17      6.28 o 
  -3  -1   7       99.96      106.16     10.84 o 
  -2  -1   7       57.52       54.98      5.35 o 
  -1  -1   7      314.52      309.49      7.92 o 
   0  -1   7     1257.24     1286.63     53.24 o 
   1  -1   7      395.09      368.38     17.48 o 
   2  -1   7      119.49      121.62      5.28 o 
   3  -1   7      441.72      434.07     14.31 o 
   4  -1   7      309.42      276.05     15.13 o 
   5  -1   7      276.30      260.10     13.59 o 
   6  -1   7       20.66       26.34      5.47 o 
  -7   0   7       57.45       49.42      5.94 o 
  -6   0   7      151.40      141.09     12.38 o 
  -5   0   7        0.07        1.70      0.74 o 
  -4   0   7       85.09       84.89      3.75 o 
  -3   0   7      138.18      131.86      8.24 o 
  -2   0   7      214.61      213.74     11.34 o 
  -1   0   7     1876.81     1977.09     31.50 o 
   0   0   7      312.77      327.32      7.55 o 
   1   0   7      114.58      123.34      9.80 o 
   2   0   7      527.68      540.16     10.82 o 
   3   0   7       14.77       14.40      2.30 o 
   4   0   7       40.09       39.14      3.23 o 
   5   0   7       17.08       14.24      2.49 o 
   6   0   7        5.54        6.21      2.59 o 
  -7   1   7        2.35        6.79      2.59 o 
  -6   1   7        9.94       12.77      4.85 o 
  -5   1   7       83.63       76.47      6.16 o 
  -4   1   7       52.14       53.65      3.04 o 
  -3   1   7      101.09      102.92      7.90 o 
  -2   1   7       63.51       59.23      2.83 o 
  -1   1   7      306.26      312.37     12.51 o 
   0   1   7     1275.52     1324.98     25.85 o 
   1   1   7      400.55      388.56     11.15 o 
   2   1   7      119.52      115.55      4.81 o 
   3   1   7      440.09      424.16     10.14 o 
   4   1   7      298.73      292.46      9.13 o 
   5   1   7      273.97      281.89      9.59 o 
   6   1   7       20.42       23.26      4.54 o 
  -7   2   7        8.43        7.79      2.13 o 
  -6   2   7       32.43       42.76      4.07 o 
  -5   2   7       10.13       10.39      1.65 o 
  -4   2   7      367.72      335.62     32.77 o 
  -3   2   7       71.44       58.01      3.10 o 
  -2   2   7       13.19       11.72      1.61 o 
  -1   2   7       21.03       19.06      3.73 o 
   0   2   7       72.52       72.25      6.11 o 
   1   2   7      297.76      288.94     12.55 o 
   2   2   7       54.69       43.56      4.91 o 
   3   2   7      149.20      149.86      9.52 o 
   4   2   7       73.74       71.34      6.80 o 
   5   2   7       63.42       62.10      6.44 o 
   6   2   7       52.51       46.33      5.55 o 
  -7   3   7       22.98       25.15      3.56 o 
  -6   3   7      139.71      138.68     10.40 o 
  -5   3   7       12.00       15.34      2.61 o 
  -4   3   7        3.21        3.80      0.98 o 
  -3   3   7       72.05       59.22      8.08 o 
  -2   3   7      503.37      477.97     21.76 o 
  -1   3   7      342.32      338.84     13.36 o 
   0   3   7      216.13      224.38     11.03 o 
   1   3   7      227.47      234.59     11.58 o 
   2   3   7      279.38      248.87     12.30 o 
   3   3   7      339.64      292.84     13.85 o 
   4   3   7      104.00       89.86      7.94 o 
   5   3   7      118.95      128.61      9.75 o 
   6   3   7       10.45        9.57      3.01 o 
  -6   4   7        2.20        2.77      1.22 o 
  -5   4   7       24.59       30.27      3.90 o 
  -4   4   7       32.13       37.01      2.92 o 
  -3   4   7        6.50        8.51      1.48 o 
  -2   4   7       83.88       73.85     11.56 o 
  -1   4   7       26.16       25.05      4.41 o 
   0   4   7       77.67       76.41      6.63 o 
   1   4   7       27.05       27.90      4.94 o 
   2   4   7       30.01       27.68      5.15 o 
   3   4   7       93.76       90.40      7.94 o 
   4   4   7        5.06        3.31      1.83 o 
   5   4   7       32.92       41.26      6.78 o 
   6   4   7       40.44       50.96      7.76 o 
  -6   5   7       31.16       23.99      3.48 o 
  -5   5   7        3.59        3.14      1.16 o 
  -4   5   7       41.47       43.25      5.88 o 
  -3   5   7      279.66      256.61     10.62 o 
  -2   5   7      182.66      170.35     15.01 o 
  -1   5   7      155.94      157.58      9.59 o 
   0   5   7       49.40       54.52      5.84 o 
   1   5   7        4.67        5.65      2.49 o 
   2   5   7      277.38      251.59     13.32 o 
   3   5   7       60.71       56.92      6.43 o 
   4   5   7      214.61      205.89     12.97 o 
   5   5   7        1.95        4.72      1.87 o 
  -6   6   7        1.10        1.01      3.20 o 
  -5   6   7       63.50       75.84     11.44 o 
  -4   6   7        2.28        3.97      1.36 o 
  -3   6   7       21.72       19.07      2.93 o 
  -2   6   7       20.42       18.88      2.88 o 
  -1   6   7       31.41       35.20      5.29 o 
   0   6   7       30.79       34.33      5.55 o 
   1   6   7      115.93      114.39      8.92 o 
   2   6   7        6.42       11.84      3.64 o 
   3   6   7       18.33       17.92      4.62 o 
   4   6   7        6.56        5.98      2.52 o 
   5   6   7        1.99        1.50      2.01 o 
  -5   7   7       14.40       18.10      3.09 o 
  -4   7   7        8.32       11.20      2.21 o 
  -3   7   7       46.29       43.11      4.81 o 
  -2   7   7       27.75       24.55      5.02 o 
  -1   7   7      166.86      184.26     11.04 o 
   0   7   7       37.47       42.42      6.32 o 
   1   7   7      104.57      112.86      9.30 o 
   2   7   7       86.47       95.37      8.80 o 
   3   7   7       62.99       59.39      7.26 o 
   4   7   7       27.13       31.23      6.19 o 
  -4   8   7       99.66      118.04      8.68 o 
  -3   8   7       34.53       42.57      4.99 o 
  -2   8   7       37.94       35.34      6.63 o 
  -1   8   7       20.36       28.57      5.35 o 
   0   8   7       27.21       35.87      6.12 o 
   1   8   7       92.38       97.78      8.82 o 
   2   8   7       12.34       15.72      4.28 o 
   3   8   7       13.83       10.74      3.59 o 
   4   8   7       14.64       18.61      4.58 o 
  -3   9   7       51.75       46.88      5.42 o 
  -2   9   7      230.73      214.21     14.26 o 
   0   9   7        2.89        5.24      2.54 o 
   1   9   7        4.35        6.32      3.11 o 
   2   9   7       36.92       42.38      7.31 o 
  -1  10   7       33.43       31.36      6.44 o 
   0  10   7        0.47        1.53      1.86 o 
  -1  -9   8       55.02       57.59      8.55 o 
   0  -9   8      129.05      141.91     11.77 o 
   1  -9   8       68.56       54.67      8.45 o 
  -2  -8   8       66.17       65.99      8.75 o 
  -1  -8   8        0.04        0.48      1.15 o 
   0  -8   8       12.49       11.37      2.50 o 
   1  -8   8        0.50        2.16      1.89 o 
   2  -8   8       33.23       37.77      6.79 o 
   3  -8   8        3.99        1.46      1.74 o 
  -3  -7   8      108.75      103.75      9.52 o 
  -2  -7   8       50.26       51.24      4.87 o 
  -1  -7   8       14.74       15.18      2.84 o 
   0  -7   8        5.06        2.90      1.31 o 
   1  -7   8      124.00      123.85     10.14 o 
   2  -7   8       81.47       78.40      8.20 o 
   3  -7   8      132.03      130.34     10.90 o 
   4  -7   8       46.29       49.87      8.07 o 
  -4  -6   8       26.33       23.78      5.13 o 
  -3  -6   8        8.37       11.61      3.56 o 
  -2  -6   8        0.52        0.89      1.04 o 
  -1  -6   8       79.40       85.60      5.56 o 
   0  -6   8       13.26       17.42      3.74 o 
   1  -6   8        7.51       13.60      2.60 o 
   2  -6   8       32.04       31.76      6.00 o 
   3  -6   8       75.75       61.99      7.19 o 
   4  -6   8       31.59       30.02      6.11 o 
  -5  -5   8       12.36       12.78      3.77 o 
  -4  -5   8      164.83      126.90     10.49 o 
  -3  -5   8       58.59       50.33      6.17 o 
  -2  -5   8      187.94      177.62      7.90 o 
  -1  -5   8      107.88      104.23      5.90 o 
   0  -5   8       12.49       13.75      2.53 o 
   1  -5   8      190.48      192.88      9.50 o 
   2  -5   8        4.29        3.69      2.24 o 
   3  -5   8       27.30       27.44      5.51 o 
   4  -5   8       16.84       13.11      3.75 o 
   5  -5   8        0.55        0.00      1.60 o 
  -6  -4   8       15.21       14.61      4.25 o 
  -5  -4   8        0.16        3.71      1.97 o 
  -4  -4   8       60.65       58.65      6.88 o 
  -3  -4   8       37.55       28.87      5.52 o 
  -2  -4   8       33.13       31.62      5.40 o 
  -1  -4   8       51.23       54.00      4.99 o 
   0  -4   8      144.66      136.77      7.96 o 
   1  -4   8       84.55       78.44      4.81 o 
   2  -4   8        1.40        1.13      0.89 o 
   3  -4   8        9.92       12.78      3.82 o 
   4  -4   8       21.27       28.51      5.65 o 
   5  -4   8       71.64       62.02      7.23 o 
  -6  -3   8       45.54       45.57      7.37 o 
  -5  -3   8       10.57        8.45      3.38 o 
  -4  -3   8      253.40      239.21     13.57 o 
  -3  -3   8      288.56      279.94     14.05 o 
  -2  -3   8      298.32      278.93     13.56 o 
  -1  -3   8      116.36      109.39      5.52 o 
   0  -3   8      164.27      143.21     11.25 o 
   1  -3   8       54.71       47.98      4.07 o 
   2  -3   8      270.48      271.17     21.51 o 
   3  -3   8       89.57       90.79      5.12 o 
   4  -3   8       34.70       35.00      6.08 o 
   5  -3   8       15.06       15.86      4.52 o 
  -6  -2   8       15.07        9.69      3.63 o 
  -5  -2   8       30.81       24.45      5.18 o 
  -4  -2   8       19.79       21.93      4.79 o 
  -3  -2   8       50.55       50.57      5.88 o 
  -2  -2   8      741.28      704.49     21.13 o 
  -1  -2   8      138.54      131.60      5.76 o 
   0  -2   8      220.21      219.21      7.40 o 
   1  -2   8        6.53        9.53      1.91 o 
   2  -2   8       89.99       93.72      5.00 o 
   3  -2   8       53.23       64.42      4.27 o 
   4  -2   8       35.84       32.88      5.54 o 
   5  -2   8       51.51       55.15      6.46 o 
   6  -2   8       11.41       12.63      3.66 o 
  -6  -1   8       79.97       79.47      7.88 o 
  -5  -1   8      103.19       94.09      8.43 o 
  -4  -1   8       34.94       35.09      5.74 o 
  -3  -1   8      309.72      289.79     13.71 o 
  -2  -1   8       38.50       43.76      5.21 o 
  -1  -1   8      370.13      360.21      9.12 o 
   0  -1   8      359.56      337.77     11.30 o 
   1  -1   8      205.23      203.93      6.93 o 
   2  -1   8      662.93      639.94     26.47 o 
   3  -1   8       48.08       40.48      4.73 o 
   4  -1   8      127.46      120.93      6.07 o 
   5  -1   8      103.66      106.67      8.91 o 
   6  -1   8       65.05       65.31      7.37 o 
  -6   0   8       44.97       45.73      6.77 o 
  -5   0   8      358.44      322.32     15.18 o 
  -4   0   8      110.05       97.60      8.07 o 
  -3   0   8      127.29      145.24      9.54 o 
  -2   0   8      157.80      153.97      9.59 o 
  -1   0   8       28.19       22.23      4.34 o 
   0   0   8       47.26       45.36      5.14 o 
   1   0   8      188.77      182.57      7.32 o 
   2   0   8      265.57      264.48     17.03 o 
   3   0   8      497.59      510.65     11.87 o 
   4   0   8        6.02        9.32      1.95 o 
   5   0   8       36.99       40.71      6.14 o 
   6   0   8       45.31       42.67      6.77 o 
  -6   1   8       78.68       77.39      7.26 o 
  -5   1   8      103.36      104.45     11.47 o 
  -4   1   8       35.12       38.45      3.68 o 
  -3   1   8      307.03      281.32     13.08 o 
  -2   1   8       37.59       35.52      3.34 o 
   0   1   8      356.53      342.21     14.14 o 
   1   1   8      196.95      191.68     10.63 o 
   2   1   8      665.94      654.67     20.14 o 
   3   1   8       48.39       46.65      5.42 o 
   4   1   8      128.50      124.93      9.10 o 
   5   1   8      104.84      110.61      8.78 o 
  -6   2   8       14.44       12.44      2.55 o 
  -5   2   8       31.12       29.92      2.98 o 
  -4   2   8       19.71       28.84      3.41 o 
  -3   2   8       50.85       52.17      3.81 o 
  -2   2   8      738.73      703.42     34.33 o 
  -1   2   8      133.49      117.42      8.32 o 
   0   2   8      215.97      217.26     11.43 o 
   1   2   8        7.22       12.51      3.21 o 
   2   2   8       87.09       85.97      7.44 o 
   3   2   8       55.41       57.40      6.18 o 
   4   2   8       34.74       35.09      5.81 o 
   5   2   8       49.31       58.41      6.51 o 
  -6   3   8       45.83       47.38      4.07 o 
  -5   3   8       11.26       14.82      2.56 o 
  -4   3   8      248.38      241.41      9.72 o 
  -3   3   8      284.51      284.07     10.99 o 
  -2   3   8      291.20      255.40     23.72 o 
  -1   3   8      115.90      118.91      8.52 o 
   0   3   8      162.17      149.58      9.71 o 
   1   3   8       53.65       42.05      6.00 o 
   2   3   8      269.80      261.70     13.40 o 
   3   3   8       87.20       86.78      7.83 o 
   4   3   8       32.44       27.35      5.15 o 
   5   3   8       15.59       19.37      4.49 o 
  -6   4   8       16.29       16.33      2.75 o 
  -5   4   8        0.29        1.49      0.97 o 
  -4   4   8       59.44       59.25      3.56 o 
  -3   4   8       34.51       28.99      2.90 o 
  -2   4   8       35.24       37.82      3.89 o 
  -1   4   8       50.79       62.76      6.27 o 
   0   4   8      144.93      137.99      9.49 o 
   1   4   8       82.93       66.98      6.80 o 
   2   4   8        0.89        0.55      1.40 o 
   3   4   8        9.31       16.11      4.21 o 
   4   4   8       21.97       28.64      5.68 o 
   5   4   8       72.90       74.01      7.87 o 
  -6   5   8       29.58       33.14      4.40 o 
  -5   5   8       12.27        7.05      1.77 o 
  -4   5   8      165.78      152.65      9.02 o 
  -3   5   8       60.93       61.02      3.63 o 
  -2   5   8      189.47      172.39     15.67 o 
  -1   5   8      108.65      103.48      8.26 o 
   0   5   8       12.42       15.87      4.08 o 
   1   5   8      187.25      190.23     11.82 o 
   2   5   8        4.51        6.06      2.70 o 
   3   5   8       27.49       26.32      5.54 o 
   4   5   8       16.18       18.48      4.52 o 
   5   5   8        0.41        0.00      1.32 o 
  -5   6   8       46.50       55.76      4.71 o 
  -4   6   8       26.30       29.24      3.90 o 
  -3   6   8        8.65       12.32      2.35 o 
  -2   6   8        0.41        0.00      1.34 o 
  -1   6   8       81.61      105.89      8.66 o 
   0   6   8       13.45       11.30      3.32 o 
   1   6   8        7.45        9.98      3.46 o 
   2   6   8       32.38       34.70      6.45 o 
   3   6   8       76.89       81.47      8.27 o 
   4   6   8       30.86       31.88      6.16 o 
  -4   7   8       54.04       46.89      5.28 o 
  -3   7   8      108.50      104.26      6.59 o 
  -2   7   8       50.63       59.61      4.66 o 
  -1   7   8       15.01       22.57      4.83 o 
   0   7   8        5.49        4.55      2.42 o 
   1   7   8      125.30      126.61     10.24 o 
   2   7   8       81.80       93.66      9.14 o 
   3   7   8      133.65      131.15     11.08 o 
   4   7   8       47.23       55.13      8.56 o 
  -3   8   8       63.63       58.20      5.44 o 
  -2   8   8       65.21       67.10      7.47 o 
  -1   8   8        0.04        0.00      1.77 o 
   0   8   8       12.04       13.75      4.06 o 
   1   8   8        0.62        1.31      1.85 o 
   2   8   8       34.33       44.08      7.37 o 
   3   8   8        3.80        9.29      3.49 o 
  -2   9   8       19.92       28.13      6.09 o 
   0   9   8      127.55      148.01     11.32 o 
   1   9   8       68.70       82.09      8.56 o 
  -2  -8   9        5.87       11.53      3.38 o 
  -1  -8   9       41.40       49.23      5.34 o 
   0  -8   9       27.90       29.28      5.95 o 
   1  -8   9        0.03        0.63      1.92 o 
  -3  -7   9       28.33       29.41      6.28 o 
  -2  -7   9       98.14      100.88      9.37 o 
  -1  -7   9       48.40       49.21      4.71 o 
   0  -7   9       28.68       36.71      4.76 o 
   1  -7   9       33.22       31.86      6.30 o 
   2  -7   9       17.81       25.45      5.86 o 
   3  -7   9       19.72       22.40      5.24 o 
  -4  -6   9       43.42       40.44      7.16 o 
  -3  -6   9       22.83       28.44      6.15 o 
  -2  -6   9       21.47       28.24      5.81 o 
  -1  -6   9        4.75        3.51      1.56 o 
   0  -6   9        9.76       12.71      2.54 o 
   1  -6   9       85.18       85.19      5.55 o 
   2  -6   9        2.38        2.47      1.90 o 
   3  -6   9       14.84       17.67      4.47 o 
  -5  -5   9       39.00       28.41      5.99 o 
  -4  -5   9       92.87       98.24      9.46 o 
  -3  -5   9       34.22       35.97      6.51 o 
  -2  -5   9       52.56       54.79      6.29 o 
  -1  -5   9       34.35       33.83      4.09 o 
   0  -5   9       14.99       16.43      2.86 o 
   1  -5   9       54.80       58.59      4.52 o 
   2  -5   9       80.80       76.93      7.86 o 
   3  -5   9      134.85      142.88     11.00 o 
   4  -5   9        4.94        4.10      2.14 o 
  -5  -4   9        8.70       11.42      3.97 o 
  -4  -4   9        6.96        7.87      2.79 o 
  -3  -4   9       19.84       17.32      4.28 o 
  -2  -4   9       82.13       66.83      7.06 o 
  -1  -4   9       31.52       31.08      3.80 o 
   0  -4   9       37.50       43.86      5.32 o 
   1  -4   9       60.06       64.56      4.55 o 
   2  -4   9       77.73       78.92      6.61 o 
   3  -4   9        6.68        6.40      2.43 o 
   4  -4   9        4.35        4.15      2.53 o 
  -6  -3   9       12.97       18.14      4.56 o 
  -5  -3   9       32.35       24.69      5.69 o 
  -4  -3   9       30.35       25.20      5.44 o 
  -3  -3   9       67.78       61.65      7.05 o 
  -2  -3   9       36.33       32.48      5.58 o 
  -1  -3   9      103.88       99.48      5.55 o 
   0  -3   9      275.98      282.42      9.31 o 
   1  -3   9      138.06      129.81     10.94 o 
   2  -3   9      190.02      189.42      7.95 o 
   3  -3   9       52.76       55.11      4.25 o 
   4  -3   9       79.12       73.29      7.59 o 
   5  -3   9       73.53       87.75      8.59 o 
  -6  -2   9       20.94       23.19      5.41 o 
  -5  -2   9      141.61      130.45     10.58 o 
  -4  -2   9       21.66       18.27      4.55 o 
  -3  -2   9       60.47       50.27      6.08 o 
  -2  -2   9       30.11       36.70      6.00 o 
  -1  -2   9       88.61       92.97      6.05 o 
   0  -2   9      206.41      203.53      7.55 o 
   1  -2   9       61.49       56.47      4.03 o 
   2  -2   9       68.42       75.48      4.77 o 
   3  -2   9       14.32       17.03      2.76 o 
   4  -2   9       83.24       95.28      8.14 o 
   5  -2   9       40.96       36.87      6.56 o 
  -6  -1   9       21.13       15.05      4.01 o 
  -5  -1   9       58.70       74.70      7.74 o 
  -4  -1   9      187.26      164.69     11.32 o 
  -3  -1   9      117.33      126.46      9.62 o 
  -2  -1   9       46.22       45.38      5.56 o 
  -1  -1   9      268.96      268.53     13.44 o 
   0  -1   9       71.74       78.31      7.14 o 
   1  -1   9      247.90      245.43     12.63 o 
   2  -1   9       54.12       60.50      6.13 o 
   3  -1   9       35.33       32.78      5.50 o 
   4  -1   9      107.59      118.22      8.87 o 
  -6   0   9       15.20        7.50      2.98 o 
  -5   0   9      109.82       96.41      8.64 o 
  -4   0   9        7.63       10.68      3.22 o 
  -3   0   9      336.81      329.06     15.36 o 
  -2   0   9      367.29      361.69     15.80 o 
  -1   0   9       23.87       24.86      4.86 o 
   0   0   9       12.94       13.86      3.48 o 
   1   0   9       58.68       57.75      6.08 o 
   2   0   9       10.60        9.05      3.00 o 
   3   0   9        6.08        3.15      1.94 o 
   4   0   9       24.04       25.93      5.06 o 
  -5   1   9       58.67       55.50      6.54 o 
  -4   1   9      184.91      177.60     11.35 o 
  -3   1   9      116.43      116.77      9.01 o 
  -2   1   9       44.85       46.39      5.56 o 
  -1   1   9      275.91      285.18     13.84 o 
   0   1   9       74.48       62.83      6.46 o 
   1   1   9      248.74      235.78     12.68 o 
   2   1   9       49.41       53.33      6.01 o 
   3   1   9       39.25       35.85      5.91 o 
   4   1   9      107.66      110.28      8.93 o 
   5   1   9        4.23        7.89      2.86 o 
  -6   2   9       20.74       29.77      5.31 o 
  -5   2   9      141.72      141.63     24.69 o 
  -4   2   9       20.13       21.14      2.96 o 
  -3   2   9       61.40       60.19      6.39 o 
  -2   2   9       28.03       26.55      2.62 o 
  -1   2   9       90.13       95.86      8.07 o 
   0   2   9      203.81      213.20     12.09 o 
   1   2   9       59.10       51.71      5.92 o 
   2   2   9       66.61       69.71      7.01 o 
   3   2   9       13.35       17.48      4.25 o 
   4   2   9       82.11       95.00      8.58 o 
   5   2   9       41.43       39.85      6.69 o 
  -6   3   9       13.33       19.29      3.14 o 
  -5   3   9       32.46       30.46      3.73 o 
  -4   3   9       31.05       34.53      3.24 o 
  -3   3   9       66.03       74.11      3.91 o 
  -2   3   9       35.81       31.13      2.89 o 
  -1   3   9      105.88      114.41      8.86 o 
   0   3   9      275.41      277.90     14.08 o 
   1   3   9      136.87      136.01      9.97 o 
   2   3   9      187.69      186.67     11.88 o 
   3   3   9       51.26       41.37      6.71 o 
   4   3   9       80.98       93.09      8.71 o 
   5   3   9       73.39       70.21      7.70 o 
  -5   4   9        8.73       10.23      2.02 o 
  -4   4   9        7.00        8.98      1.58 o 
  -3   4   9       20.35       23.23      2.70 o 
  -2   4   9       81.82       75.94      6.34 o 
  -1   4   9       29.46       24.15      5.10 o 
   0   4   9       38.75       35.19      6.06 o 
   1   4   9       59.38       73.83      7.57 o 
   2   4   9       77.40       74.10      7.56 o 
   3   4   9        6.82        6.90      2.44 o 
   4   4   9        4.41        7.96      2.86 o 
  -5   5   9       38.09       36.99      4.54 o 
  -4   5   9       91.05       96.34      7.51 o 
  -3   5   9       33.68       36.03      4.66 o 
  -2   5   9       51.91       53.62      4.32 o 
  -1   5   9       33.98       37.36      6.19 o 
   0   5   9       13.88       14.35      3.74 o 
   1   5   9       56.27       59.09      6.94 o 
   2   5   9       82.50       86.22      8.66 o 
   3   5   9      134.36      143.17     11.29 o 
   4   5   9        4.90        6.68      2.88 o 
  -4   6   9       44.46       50.78      8.05 o 
  -3   6   9       22.56       22.88      3.37 o 
  -2   6   9       21.56       23.11      3.54 o 
  -1   6   9        5.03        1.49      1.84 o 
   0   6   9       10.38       11.02      3.84 o 
   1   6   9       87.54       79.59      8.37 o 
   2   6   9        2.45        2.74      2.14 o 
   3   6   9       15.11       18.06      4.36 o 
  -3   7   9       28.46       30.07      4.11 o 
  -2   7   9       99.46      105.85     12.96 o 
  -1   7   9       48.76       52.96      6.42 o 
   0   7   9       29.46       47.08      7.32 o 
   1   7   9       34.27       41.95      7.17 o 
   2   7   9       17.41       18.72      4.58 o 
   3   7   9       20.14       25.35      5.54 o 
  -2   8   9        6.35        6.41      2.60 o 
  -1   8   9       42.41       58.57      7.17 o 
   0   8   9       27.28       43.78      7.29 o 
   1   8   9        0.02        2.01      2.00 o 
  -2  -7  10       15.83       13.02      4.06 o 
  -1  -7  10        1.23        1.81      1.24 o 
   0  -7  10       15.17       21.45      3.95 o 
   1  -7  10       28.29       31.71      6.37 o 
  -3  -6  10       11.85       17.20      4.19 o 
  -2  -6  10       13.06       16.51      4.26 o 
  -1  -6  10       27.30       26.29      3.98 o 
   0  -6  10       18.19       20.02      3.44 o 
   1  -6  10       11.51        7.76      2.07 o 
   2  -6  10       57.73       66.17      7.65 o 
  -4  -5  10        1.39        0.19      1.92 o 
  -3  -5  10       91.02       92.17      9.17 o 
  -2  -5  10      107.58       99.32      9.24 o 
  -1  -5  10       55.09       52.40      4.46 o 
   0  -5  10       33.02       37.93      4.40 o 
   1  -5  10       11.25       12.02      2.46 o 
   2  -5  10        8.30       10.93      3.33 o 
   3  -5  10       15.21       20.30      4.93 o 
  -5  -4  10       18.08       14.24      4.33 o 
  -4  -4  10       19.96       24.84      5.98 o 
  -3  -4  10       26.39       31.85      6.18 o 
  -2  -4  10       17.42       18.78      4.49 o 
  -1  -4  10       28.13       27.57      3.80 o 
   0  -4  10       50.80       52.10      4.30 o 
   1  -4  10        1.14        2.57      1.29 o 
   2  -4  10       20.86       26.22      3.66 o 
   3  -4  10       67.09       64.61      7.18 o 
   4  -4  10       82.87       88.79      8.86 o 
  -5  -3  10       97.38       93.62      9.27 o 
  -4  -3  10       37.51       37.83      6.83 o 
  -3  -3  10       10.86        7.56      3.37 o 
  -2  -3  10       45.30       39.39      6.65 o 
  -1  -3  10       43.41       48.28      4.00 o 
   0  -3  10       94.00       99.51      5.75 o 
   1  -3  10       32.76       42.29      3.96 o 
   2  -3  10       95.21      102.23      6.63 o 
   3  -3  10       41.46       38.70      6.19 o 
   4  -3  10       25.89       20.37      4.57 o 
  -5  -2  10        4.41        4.37      2.15 o 
  -4  -2  10        3.35        1.88      1.81 o 
  -3  -2  10       67.21       77.24      7.96 o 
  -2  -2  10       47.22       47.83      7.07 o 
  -1  -2  10        2.96        1.16      1.53 o 
   0  -2  10       23.43       29.85      5.72 o 
   1  -2  10      203.99      204.36     12.21 o 
   2  -2  10       60.99       64.35      6.57 o 
   3  -2  10       54.64       58.87      6.28 o 
  -5  -1  10        7.14        4.83      2.58 o 
  -4  -1  10       66.53       67.33      7.51 o 
  -3  -1  10       67.85       73.09      7.69 o 
  -2  -1  10       63.31       46.08      6.96 o 
  -1  -1  10      147.81      141.02     10.24 o 
   0  -1  10      167.81      195.60     12.05 o 
   1  -1  10      138.24      152.09     10.57 o 
   2  -1  10       12.00       12.04      3.52 o 
   3  -1  10      137.93      157.43     10.74 o 
   4  -1  10       35.03       41.87      6.39 o 
  -5   0  10       47.04       41.94      7.13 o 
  -4   0  10       45.34       43.08      6.92 o 
  -3   0  10       29.04       31.84      6.08 o 
  -2   0  10      159.67      163.70     11.29 o 
  -1   0  10        0.28        2.55      1.94 o 
   0   0  10       24.64       25.28      5.19 o 
   1   0  10        0.19        2.25      1.83 o 
   2   0  10        8.51        9.67      3.06 o 
   3   0  10       93.24      101.88      8.68 o 
   4   0  10       79.16       82.39      7.75 o 
  -5   1  10        7.21        8.03      3.00 o 
  -4   1  10       64.12       59.25      6.97 o 
  -3   1  10       66.08       64.71      7.13 o 
  -2   1  10       60.54       58.86      6.70 o 
  -1   1  10      149.00      138.78     10.23 o 
   0   1  10      166.18      155.87     10.81 o 
   1   1  10      141.56      138.95     10.29 o 
   2   1  10       11.75       16.81      4.02 o 
   3   1  10      140.94      136.67     10.48 o 
   4   1  10       36.03       34.78      6.27 o 
  -5   2  10        4.26        5.99      2.65 o 
  -4   2  10        3.32        2.87      2.06 o 
  -3   2  10       67.25       76.49      7.58 o 
  -2   2  10       48.34       55.44      6.57 o 
  -1   2  10        3.32        5.80      2.61 o 
   0   2  10       22.60       28.90      5.79 o 
   1   2  10      207.55      210.03     12.89 o 
   2   2  10       59.60       58.28      6.62 o 
   3   2  10       54.41       49.20      6.13 o 
   4   2  10        0.68        1.72      1.80 o 
  -4   3  10       36.77       52.22      4.59 o 
  -3   3  10        9.35       10.08      2.10 o 
  -2   3  10       44.98       44.32      4.89 o 
  -1   3  10       46.04       49.90      6.20 o 
   0   3  10       95.57      105.55      9.13 o 
   1   3  10       34.33       35.95      6.37 o 
   2   3  10      100.33      109.86      9.66 o 
   3   3  10       41.90       42.89      7.23 o 
   4   3  10       26.42       28.46      5.89 o 
  -5   4  10       17.77       23.07      5.60 o 
  -4   4  10       20.44       25.88      2.88 o 
  -3   4  10       26.45       30.16      3.13 o 
  -2   4  10       17.75       21.02      2.61 o 
  -1   4  10       28.40       32.13      6.02 o 
   0   4  10       52.05       55.68      7.80 o 
   1   4  10        0.88        2.66      2.06 o 
   2   4  10       20.66       24.34      5.20 o 
   3   4  10       67.98       68.38      7.56 o 
   4   4  10       83.12       89.85      9.24 o 
  -4   5  10        1.60        2.22      1.56 o 
  -3   5  10       92.69       95.17      5.81 o 
  -2   5  10      108.60      109.65      5.28 o 
  -1   5  10       55.84       74.97      7.68 o 
   0   5  10       33.35       39.27      6.87 o 
   1   5  10       11.07       13.44      3.69 o 
   2   5  10        8.68       11.90      4.09 o 
   3   5  10       15.78       11.82      4.05 o 
  -3   6  10       11.99       11.03      3.13 o 
  -2   6  10       12.56       17.12      2.42 o 
  -1   6  10       27.80       33.19      6.47 o 
   0   6  10       17.88       24.97      5.75 o 
   1   6  10       10.68       11.61      3.75 o 
   2   6  10       58.99       73.97      8.35 o 
  -2   7  10       15.79       18.41      2.56 o 
  -1   7  10        1.14        0.00      1.71 o 
   0   7  10       14.98       20.26      5.23 o 
   1   7  10       28.60       29.36      6.39 o 
  -1  -6  11       20.55       31.29      4.42 o 
   0  -6  11       38.00       47.88      5.24 o 
  -3  -5  11       42.66       49.37      8.05 o 
  -2  -5  11       16.23       18.27      4.74 o 
  -1  -5  11       47.13       56.54      5.12 o 
   0  -5  11       28.14       35.56      4.47 o 
   1  -5  11       97.61       96.74      6.26 o 
   2  -5  11      171.62      185.88     12.93 o 
  -3  -4  11        7.00        5.07      2.60 o 
  -2  -4  11       26.93       33.28      6.51 o 
  -1  -4  11        1.48        1.24      1.37 o 
   0  -4  11       23.05       31.17      6.27 o 
   1  -4  11       90.44       88.36      8.36 o 
   2  -4  11       12.99       15.65      4.14 o 
  -4  -3  11       11.88       17.93      4.59 o 
  -3  -3  11       21.33       21.73      5.31 o 
  -2  -3  11       36.78       38.70      6.94 o 
  -1  -3  11       94.23       95.10      8.94 o 
   0  -3  11       28.55       32.38      6.23 o 
   1  -3  11       25.95       24.86      5.48 o 
   2  -3  11       59.16       80.31      7.82 o 
  -4  -2  11       42.50       36.66      6.98 o 
  -3  -2  11       57.49       62.44      7.45 o 
  -2  -2  11       33.86       36.99      6.69 o 
  -1  -2  11        5.20        9.63      3.35 o 
   0  -2  11        9.51        9.19      2.97 o 
   1  -2  11       14.47       13.36      3.64 o 
   2  -2  11       79.92       88.53      8.32 o 
   3  -2  11       64.47       89.79      8.34 o 
  -4  -1  11       38.60       47.04      7.55 o 
  -3  -1  11       12.44       15.32      4.22 o 
  -2  -1  11       98.54      101.23      9.42 o 
  -1  -1  11        3.34        5.82      2.52 o 
   0  -1  11       32.02       30.62      5.93 o 
   1  -1  11       36.60       44.10      6.93 o 
   2  -1  11       24.76       32.14      6.04 o 
   3  -1  11       48.61       58.52      6.76 o 
  -4   0  11        1.80        1.42      1.87 o 
  -3   0  11       14.69       12.47      4.08 o 
  -2   0  11       12.39       17.86      4.56 o 
  -1   0  11       23.02       27.65      5.74 o 
   0   0  11      286.85      336.54     16.91 o 
   1   0  11       56.09       55.79      6.63 o 
   2   0  11        0.36        1.38      1.86 o 
   3   0  11        4.46        6.15      2.35 o 
  -4   1  11       39.00       52.50      7.87 o 
  -3   1  11       12.19        7.49      3.05 o 
  -2   1  11       99.28       99.97      9.28 o 
  -1   1  11        3.49        9.01      3.45 o 
   0   1  11       32.82       29.41      5.80 o 
   1   1  11       36.63       39.25      6.72 o 
   2   1  11       24.57       22.91      5.09 o 
   3   1  11       48.43       46.42      7.31 o 
  -4   2  11       42.21       38.00      6.81 o 
  -3   2  11       58.89       60.51      7.14 o 
  -2   2  11       32.73       35.85      6.54 o 
  -1   2  11        5.49        9.23      3.08 o 
   0   2  11        9.99       13.16      4.08 o 
   1   2  11       13.43       15.52      4.10 o 
   2   2  11       77.84       82.10      8.31 o 
   3   2  11       62.35       55.64      6.91 o 
  -4   3  11       12.58       18.49      4.67 o 
  -3   3  11       20.82       24.31      5.56 o 
  -2   3  11       36.75       37.14      6.77 o 
  -1   3  11       94.08       99.44      9.30 o 
   0   3  11       28.74       40.05      7.03 o 
   1   3  11       27.11       34.74      6.45 o 
   2   3  11       60.16       66.37      7.47 o 
   3   3  11       83.30       90.86      9.10 o 
  -3   4  11        7.15       12.56      3.73 o 
  -2   4  11       27.18       39.06      6.69 o 
  -1   4  11        1.52        2.92      1.76 o 
   0   4  11       23.49       32.31      6.25 o 
   1   4  11       88.97       92.18      9.27 o 
   2   4  11       12.72        9.82      3.45 o 
  -3   5  11       42.01       43.02      3.92 o 
  -2   5  11       17.07       20.94      2.76 o 
  -1   5  11       47.25       61.60      7.33 o 
   0   5  11       28.01       32.06      6.45 o 
   1   5  11       98.91       97.33      9.65 o 
   2   5  11      170.22      172.54     13.17 o 
  -1   6  11       20.63       30.97      6.22 o 
   0   6  11       38.28       49.46      7.89 o 
  -1  -4  12       20.12       17.64      4.36 o 
   0  -4  12       10.73       14.12      3.82 o 
  -2  -3  12       32.16       35.12      6.66 o 
  -1  -3  12       25.30       33.16      6.94 o 
   0  -3  12       44.36       44.96      7.42 o 
   1  -3  12      112.22      135.28     10.94 o 
  -3  -2  12       50.17       56.08      8.62 o 
  -2  -2  12        2.87        4.30      2.25 o 
  -1  -2  12       87.05      101.48      9.60 o 
   0  -2  12       63.61       60.92      7.17 o 
   1  -2  12        4.89        4.94      2.31 o 
   2  -2  12        0.72        4.47      2.28 o 
  -3  -1  12       24.10       28.09      5.94 o 
  -2  -1  12       36.08       45.71      7.82 o 
  -1  -1  12       28.22       27.97      6.11 o 
   0  -1  12       54.31       57.48      7.05 o 
   1  -1  12        1.36        3.18      1.71 o 
   2  -1  12       12.21       11.19      3.49 o 
  -3   0  12        7.42       18.24      4.83 o 
  -2   0  12        2.88        6.51      2.85 o 
  -1   0  12       47.17       53.58      8.19 o 
   0   0  12       33.63       37.45      6.90 o 
   1   0  12       40.80       43.83      7.59 o 
   2   0  12       57.53       74.48      8.21 o 
  -3   1  12       23.64       26.32      5.99 o 
  -2   1  12       36.19       40.76      7.27 o 
  -1   1  12       27.64       29.47      6.21 o 
   0   1  12       55.46       65.46      7.57 o 
   1   1  12        1.60        1.92      1.71 o 
   2   1  12       12.81       13.77      4.17 o 
  -3   2  12       50.35       67.14      7.90 o 
  -2   2  12        2.72        3.71      2.25 o 
  -1   2  12       88.92       87.32      8.83 o 
   0   2  12       63.69       68.99      7.91 o 
   1   2  12        4.86        6.47      2.43 o 
   2   2  12        0.74        1.24      1.88 o 
  -2   3  12       33.42       45.51      7.69 o 
  -1   3  12       25.76       27.54      6.10 o 
   0   3  12       45.27       54.05      8.34 o 
   1   3  12      111.44      122.24     10.89 o 
  -1   4  12       19.79       13.36      3.90 o 
   0   4  12       11.08       10.70      3.69 o 
                                                 
